# Supplementary material for: Analysis of Immune–Stromal Score-Based Gene Signature and Molecular Subtypes in Osteosarcoma: Implications for Prognosis and Tumor Immune Microenvironment
Source: Front Genet. 2021 Sep 23;12:699385. doi: 10.3389/fgene.2021.699385 (PMC8495166; doi:10.3389/fgene.2021.699385)
Supplement: Supplementary file 1 [file Table2.XLSX]

## Sheet: Sheet1
Acc	Desc	Title	Type	Platform	Organism	Source	rows	file	Data_col1	Data_col2	age	gender	histological subtype	tumor location	huvos grade	group	status	DataProcessing
GSM530667	Gene expression data were exported from BeadStudio version 3.1.3.0 (Illumina) in GeneSpring probe profile format.	00043-05	RNA	GPL10295	Homo sapiens	Osteosarcoma pre-chemotherapy biopsy	48701	GSM530667-tbl-1.txt	1,ID_REF,	2,VALUE,intensity	174 months	M	Giant cell rich	Left distal femur	4	Metastases present at diagnosis	Deceased after 27 months.	Data were analyzed using the statistical language R. As Illumina identifiers are not stable and consistent between different chip versions, raw oligonucleotide sequences were converted to nuIDs. Data were transformed using the variance stabilizing transformation (vst) algorithm and subsequently normalized using robust spline normalization. Conversion to nuIDs, variance stabilizing transformation,…
GSM530899	Gene expression data were exported from BeadStudio version 3.1.3.0 (Illumina) in GeneSpring probe profile format.	00745-04	RNA	GPL10295	Homo sapiens	Osteosarcoma pre-chemotherapy biopsy	48701	GSM530899-tbl-1.txt	1,ID_REF,	2,VALUE,intensity	162 months	M	Osteoblastic	Left proximal humerus	2	Metastases at 16 months after diagnosis of the primary tumor	Deceased at 21 months after diagnosis of the primary tumor	Data were analyzed using the statistical language R. As Illumina identifiers are not stable and consistent between different chip versions, raw oligonucleotide sequences were converted to nuIDs. Data were transformed using the variance stabilizing transformation (vst) algorithm and subsequently normalized using robust spline normalization. Conversion to nuIDs, variance stabilizing transformation,…
GSM531283	Gene expression data were exported from BeadStudio version 3.1.3.0 (Illumina) in GeneSpring probe profile format.	00917-04	RNA	GPL10295	Homo sapiens	Osteosarcoma pre-chemotherapy biopsy	48701	GSM531283-tbl-1.txt	1,ID_REF,	2,VALUE,intensity	170 months	M	Osteoblastic	Left distal femur	3	Metastases present at diagnosis	Alive at 46 months after diagnosis of the primary tumor	Data were analyzed using the statistical language R. As Illumina identifiers are not stable and consistent between different chip versions, raw oligonucleotide sequences were converted to nuIDs. Data were transformed using the variance stabilizing transformation (vst) algorithm and subsequently normalized using robust spline normalization. Conversion to nuIDs, variance stabilizing transformation,…
GSM531284	Gene expression data were exported from BeadStudio version 3.1.3.0 (Illumina) in GeneSpring probe profile format.	07677-05	RNA	GPL10295	Homo sapiens	Osteosarcoma pre-chemotherapy biopsy	48701	GSM531284-tbl-1.txt	1,ID_REF,	2,VALUE,intensity	133 months	F	Fibroblastic	Left distal femur	1	Metastases at 10 months after diagnosis of the primary tumor	Alive at 28 months after diagnosis of the primary tumor	Data were analyzed using the statistical language R. As Illumina identifiers are not stable and consistent between different chip versions, raw oligonucleotide sequences were converted to nuIDs. Data were transformed using the variance stabilizing transformation (vst) algorithm and subsequently normalized using robust spline normalization. Conversion to nuIDs, variance stabilizing transformation,…
GSM531285	Gene expression data were exported from BeadStudio version 3.1.3.0 (Illumina) in GeneSpring probe profile format.	09541-05	RNA	GPL10295	Homo sapiens	Osteosarcoma pre-chemotherapy biopsy	48701	GSM531285-tbl-1.txt	1,ID_REF,	2,VALUE,intensity	81 months	F	Osteoblastic	Humerus	1	Metastases at 5 months after diagnosis of the primary tumor	Deceased at 11 months after diagnosis of the primary tumor	Data were analyzed using the statistical language R. As Illumina identifiers are not stable and consistent between different chip versions, raw oligonucleotide sequences were converted to nuIDs. Data were transformed using the variance stabilizing transformation (vst) algorithm and subsequently normalized using robust spline normalization. Conversion to nuIDs, variance stabilizing transformation,…
GSM531286	Gene expression data were exported from BeadStudio version 3.1.3.0 (Illumina) in GeneSpring probe profile format.	09799-04	RNA	GPL10295	Homo sapiens	Osteosarcoma pre-chemotherapy biopsy	48701	GSM531286-tbl-1.txt	1,ID_REF,	2,VALUE,intensity	144 months	M	Chondroblastic	Tibia	2	Metastases at 30 months after diagnosis of the primary tumor	Alive at 37 months after diagnosis of the primary tumor	Data were analyzed using the statistical language R. As Illumina identifiers are not stable and consistent between different chip versions, raw oligonucleotide sequences were converted to nuIDs. Data were transformed using the variance stabilizing transformation (vst) algorithm and subsequently normalized using robust spline normalization. Conversion to nuIDs, variance stabilizing transformation,…
GSM531287	Gene expression data were exported from BeadStudio version 3.1.3.0 (Illumina) in GeneSpring probe profile format.	14971-03	RNA	GPL10295	Homo sapiens	Osteosarcoma pre-chemotherapy biopsy	48701	GSM531287-tbl-1.txt	1,ID_REF,	2,VALUE,intensity	180 months	M	Sclerosing	Left distal femur	3	Metastases present at diagnosis	Alive at 45 months after diagnosis of the primary tumor	Data were analyzed using the statistical language R. As Illumina identifiers are not stable and consistent between different chip versions, raw oligonucleotide sequences were converted to nuIDs. Data were transformed using the variance stabilizing transformation (vst) algorithm and subsequently normalized using robust spline normalization. Conversion to nuIDs, variance stabilizing transformation,…
GSM531288	Gene expression data were exported from BeadStudio version 3.1.3.0 (Illumina) in GeneSpring probe profile format.	16530-03	RNA	GPL10295	Homo sapiens	Osteosarcoma pre-chemotherapy biopsy	48701	GSM531288-tbl-1.txt	1,ID_REF,	2,VALUE,intensity	180 months	M	Chondroblastic	Right proximal tibia	2	Metastases present at diagnosis	Deceased at 13 months after diagnosis of the primary tumor	Data were analyzed using the statistical language R. As Illumina identifiers are not stable and consistent between different chip versions, raw oligonucleotide sequences were converted to nuIDs. Data were transformed using the variance stabilizing transformation (vst) algorithm and subsequently normalized using robust spline normalization. Conversion to nuIDs, variance stabilizing transformation,…
GSM531289	Gene expression data were exported from BeadStudio version 3.1.3.0 (Illumina) in GeneSpring probe profile format.	17022-03	RNA	GPL10295	Homo sapiens	Osteosarcoma pre-chemotherapy biopsy	48701	GSM531289-tbl-1.txt	1,ID_REF,	2,VALUE,intensity	204 months	F	Osteoblastic	Left femur	1	Metastases at 9 months after diagnosis of the primary tumor	Deceased at 33 months after diagnosis of the primary tumor	Data were analyzed using the statistical language R. As Illumina identifiers are not stable and consistent between different chip versions, raw oligonucleotide sequences were converted to nuIDs. Data were transformed using the variance stabilizing transformation (vst) algorithm and subsequently normalized using robust spline normalization. Conversion to nuIDs, variance stabilizing transformation,…
GSM531290	Gene expression data were exported from BeadStudio version 3.1.3.0 (Illumina) in GeneSpring probe profile format.	19264-05	RNA	GPL10295	Homo sapiens	Osteosarcoma pre-chemotherapy biopsy	48701	GSM531290-tbl-1.txt	1,ID_REF,	2,VALUE,intensity	181 months	M	Sclerosing	Right proximal tibia	1	Metastases at 25 months after diagnosis of the primary tumor	Alive at 25 months after diagnosis of the primary tumor	Data were analyzed using the statistical language R. As Illumina identifiers are not stable and consistent between different chip versions, raw oligonucleotide sequences were converted to nuIDs. Data were transformed using the variance stabilizing transformation (vst) algorithm and subsequently normalized using robust spline normalization. Conversion to nuIDs, variance stabilizing transformation,…
GSM531291	Gene expression data were exported from BeadStudio version 3.1.3.0 (Illumina) in GeneSpring probe profile format.	1988-92P	RNA	GPL10295	Homo sapiens	Osteosarcoma pre-chemotherapy biopsy	48701	GSM531291-tbl-1.txt	1,ID_REF,	2,VALUE,intensity	948 months	M	Osteoblastic	Humerus	Unknown	Metastases at 12 months after diagnosis of the primary tumor	Deceased at 18 months after diagnosis of the primary tumor	Data were analyzed using the statistical language R. As Illumina identifiers are not stable and consistent between different chip versions, raw oligonucleotide sequences were converted to nuIDs. Data were transformed using the variance stabilizing transformation (vst) algorithm and subsequently normalized using robust spline normalization. Conversion to nuIDs, variance stabilizing transformation,…
GSM531292	Gene expression data were exported from BeadStudio version 3.1.3.0 (Illumina) in GeneSpring probe profile format.	20014-05	RNA	GPL10295	Homo sapiens	Osteosarcoma pre-chemotherapy biopsy	48701	GSM531292-tbl-1.txt	1,ID_REF,	2,VALUE,intensity	200 months	M	Osteoblastic	Right proximal femur	1	Metastases present at diagnosis	Deceased at 30 months after diagnosis of the primary tumor	Data were analyzed using the statistical language R. As Illumina identifiers are not stable and consistent between different chip versions, raw oligonucleotide sequences were converted to nuIDs. Data were transformed using the variance stabilizing transformation (vst) algorithm and subsequently normalized using robust spline normalization. Conversion to nuIDs, variance stabilizing transformation,…
GSM531293	Gene expression data were exported from BeadStudio version 3.1.3.0 (Illumina) in GeneSpring probe profile format.	21150-03	RNA	GPL10295	Homo sapiens	Osteosarcoma pre-chemotherapy biopsy	48701	GSM531293-tbl-1.txt	1,ID_REF,	2,VALUE,intensity	205 months	M	Chondroblastic	Left distal femur	3	Metastases at 9 months after diagnosis of the primary tumor	Deceased at 35 months after diagnosis of the primary tumor	Data were analyzed using the statistical language R. As Illumina identifiers are not stable and consistent between different chip versions, raw oligonucleotide sequences were converted to nuIDs. Data were transformed using the variance stabilizing transformation (vst) algorithm and subsequently normalized using robust spline normalization. Conversion to nuIDs, variance stabilizing transformation,…
GSM531294	Gene expression data were exported from BeadStudio version 3.1.3.0 (Illumina) in GeneSpring probe profile format.	24939-05	RNA	GPL10295	Homo sapiens	Osteosarcoma pre-chemotherapy biopsy	48701	GSM531294-tbl-1.txt	1,ID_REF,	2,VALUE,intensity	129 months	F	Chondroblastic	Left distal femur	Unknown	Metastases present at diagnosis	Deceased at 4 months after diagnosis of the primary tumor	Data were analyzed using the statistical language R. As Illumina identifiers are not stable and consistent between different chip versions, raw oligonucleotide sequences were converted to nuIDs. Data were transformed using the variance stabilizing transformation (vst) algorithm and subsequently normalized using robust spline normalization. Conversion to nuIDs, variance stabilizing transformation,…
GSM531295	Gene expression data were exported from BeadStudio version 3.1.3.0 (Illumina) in GeneSpring probe profile format.	26814-04	RNA	GPL10295	Homo sapiens	Osteosarcoma pre-chemotherapy biopsy	48701	GSM531295-tbl-1.txt	1,ID_REF,	2,VALUE,intensity	183 months	M	Osteoblastic	Distal femur	2	Metastases present at diagnosis	Deceased at 27 months after diagnosis of the primary tumor	Data were analyzed using the statistical language R. As Illumina identifiers are not stable and consistent between different chip versions, raw oligonucleotide sequences were converted to nuIDs. Data were transformed using the variance stabilizing transformation (vst) algorithm and subsequently normalized using robust spline normalization. Conversion to nuIDs, variance stabilizing transformation,…
GSM531296	Gene expression data were exported from BeadStudio version 3.1.3.0 (Illumina) in GeneSpring probe profile format.	35215-05	RNA	GPL10295	Homo sapiens	Osteosarcoma pre-chemotherapy biopsy	48701	GSM531296-tbl-1.txt	1,ID_REF,	2,VALUE,intensity	220 months	M	Osteoblastic	Right proximal tibia	4	Metastases present at diagnosis	Alive at 26 months after diagnosis of the primary tumor	Data were analyzed using the statistical language R. As Illumina identifiers are not stable and consistent between different chip versions, raw oligonucleotide sequences were converted to nuIDs. Data were transformed using the variance stabilizing transformation (vst) algorithm and subsequently normalized using robust spline normalization. Conversion to nuIDs, variance stabilizing transformation,…
GSM531297	Gene expression data were exported from BeadStudio version 3.1.3.0 (Illumina) in GeneSpring probe profile format.	35855-05	RNA	GPL10295	Homo sapiens	Osteosarcoma pre-chemotherapy biopsy	48701	GSM531297-tbl-1.txt	1,ID_REF,	2,VALUE,intensity	385 months	M	Possibly chondromyxoid fibroma like	Right humerus	1	Metastases at 10 months after diagnosis of the primary tumor	Deceased at 18 months after diagnosis of the primary tumor	Data were analyzed using the statistical language R. As Illumina identifiers are not stable and consistent between different chip versions, raw oligonucleotide sequences were converted to nuIDs. Data were transformed using the variance stabilizing transformation (vst) algorithm and subsequently normalized using robust spline normalization. Conversion to nuIDs, variance stabilizing transformation,…
GSM531298	Gene expression data were exported from BeadStudio version 3.1.3.0 (Illumina) in GeneSpring probe profile format.	4474-05P	RNA	GPL10295	Homo sapiens	Osteosarcoma pre-chemotherapy biopsy	48701	GSM531298-tbl-1.txt	1,ID_REF,	2,VALUE,intensity	468 months	F	Fibroblastic	Unknown	Unknown	Metastases at 36 months after diagnosis of the primary tumor	Deceased at 189 months after diagnosis of the primary tumor	Data were analyzed using the statistical language R. As Illumina identifiers are not stable and consistent between different chip versions, raw oligonucleotide sequences were converted to nuIDs. Data were transformed using the variance stabilizing transformation (vst) algorithm and subsequently normalized using robust spline normalization. Conversion to nuIDs, variance stabilizing transformation,…
GSM531299	Gene expression data were exported from BeadStudio version 3.1.3.0 (Illumina) in GeneSpring probe profile format.	IOR-001	RNA	GPL10295	Homo sapiens	Osteosarcoma pre-chemotherapy biopsy	48701	GSM531299-tbl-1.txt	1,ID_REF,	2,VALUE,intensity	264 months	M	Osteoblastic	Femur	1	Metastases at 10 months after diagnosis of the primary tumor	Alive at 36 months after diagnosis of the primary tumor	Data were analyzed using the statistical language R. As Illumina identifiers are not stable and consistent between different chip versions, raw oligonucleotide sequences were converted to nuIDs. Data were transformed using the variance stabilizing transformation (vst) algorithm and subsequently normalized using robust spline normalization. Conversion to nuIDs, variance stabilizing transformation,…
GSM531300	Gene expression data were exported from BeadStudio version 3.1.3.0 (Illumina) in GeneSpring probe profile format.	IOR-004	RNA	GPL10295	Homo sapiens	Osteosarcoma pre-chemotherapy biopsy	48701	GSM531300-tbl-1.txt	1,ID_REF,	2,VALUE,intensity	228 months	M	Osteoblastic	Femur	3	Metastases at 24 months after diagnosis of the primary tumor	Alive at 123 months after diagnosis of the primary tumor	Data were analyzed using the statistical language R. As Illumina identifiers are not stable and consistent between different chip versions, raw oligonucleotide sequences were converted to nuIDs. Data were transformed using the variance stabilizing transformation (vst) algorithm and subsequently normalized using robust spline normalization. Conversion to nuIDs, variance stabilizing transformation,…
GSM531301	Gene expression data were exported from BeadStudio version 3.1.3.0 (Illumina) in GeneSpring probe profile format.	IOR-008	RNA	GPL10295	Homo sapiens	Osteosarcoma pre-chemotherapy biopsy	48701	GSM531301-tbl-1.txt	1,ID_REF,	2,VALUE,intensity	144 months	F	Osteoblastic	Femur	3	Metastases at 44 months after diagnosis of the primary tumor	Deceased at 110 months after diagnosis of the primary tumor	Data were analyzed using the statistical language R. As Illumina identifiers are not stable and consistent between different chip versions, raw oligonucleotide sequences were converted to nuIDs. Data were transformed using the variance stabilizing transformation (vst) algorithm and subsequently normalized using robust spline normalization. Conversion to nuIDs, variance stabilizing transformation,…
GSM531302	Gene expression data were exported from BeadStudio version 3.1.3.0 (Illumina) in GeneSpring probe profile format.	IOR-011	RNA	GPL10295	Homo sapiens	Osteosarcoma pre-chemotherapy biopsy	48701	GSM531302-tbl-1.txt	1,ID_REF,	2,VALUE,intensity	204 months	F	Fibroblastic	Humerus	2	No metastases	Alive at 63 months after diagnosis of the primary tumor	Data were analyzed using the statistical language R. As Illumina identifiers are not stable and consistent between different chip versions, raw oligonucleotide sequences were converted to nuIDs. Data were transformed using the variance stabilizing transformation (vst) algorithm and subsequently normalized using robust spline normalization. Conversion to nuIDs, variance stabilizing transformation,…
GSM531303	Gene expression data were exported from BeadStudio version 3.1.3.0 (Illumina) in GeneSpring probe profile format.	IOR-015	RNA	GPL10295	Homo sapiens	Osteosarcoma pre-chemotherapy biopsy	48701	GSM531303-tbl-1.txt	1,ID_REF,	2,VALUE,intensity	264 months	M	Fibroblastic	Humerus	1	No metastases	Alive at 60 months after diagnosis of the primary tumor	Data were analyzed using the statistical language R. As Illumina identifiers are not stable and consistent between different chip versions, raw oligonucleotide sequences were converted to nuIDs. Data were transformed using the variance stabilizing transformation (vst) algorithm and subsequently normalized using robust spline normalization. Conversion to nuIDs, variance stabilizing transformation,…
GSM531304	Gene expression data were exported from BeadStudio version 3.1.3.0 (Illumina) in GeneSpring probe profile format.	IOR-016	RNA	GPL10295	Homo sapiens	Osteosarcoma pre-chemotherapy biopsy	48701	GSM531304-tbl-1.txt	1,ID_REF,	2,VALUE,intensity	696 months	F	Telangiectatic	Tibia	Unknown	No metastases	Alive at 60 months after diagnosis of the primary tumor	Data were analyzed using the statistical language R. As Illumina identifiers are not stable and consistent between different chip versions, raw oligonucleotide sequences were converted to nuIDs. Data were transformed using the variance stabilizing transformation (vst) algorithm and subsequently normalized using robust spline normalization. Conversion to nuIDs, variance stabilizing transformation,…
GSM531305	Gene expression data were exported from BeadStudio version 3.1.3.0 (Illumina) in GeneSpring probe profile format.	IOR-019	RNA	GPL10295	Homo sapiens	Osteosarcoma pre-chemotherapy biopsy	48701	GSM531305-tbl-1.txt	1,ID_REF,	2,VALUE,intensity	336 months	M	Fibroblastic	Femur	3	No metastases	Alive at 60 months after diagnosis of the primary tumor	Data were analyzed using the statistical language R. As Illumina identifiers are not stable and consistent between different chip versions, raw oligonucleotide sequences were converted to nuIDs. Data were transformed using the variance stabilizing transformation (vst) algorithm and subsequently normalized using robust spline normalization. Conversion to nuIDs, variance stabilizing transformation,…
GSM531306	Gene expression data were exported from BeadStudio version 3.1.3.0 (Illumina) in GeneSpring probe profile format.	L1016	RNA	GPL10295	Homo sapiens	Osteosarcoma pre-chemotherapy biopsy	48701	GSM531306-tbl-1.txt	1,ID_REF,	2,VALUE,intensity	200 months	M	Osteoblastic	Left proximal tibia	1	Metastases at 6 months after diagnosis of the primary tumor	Deceased at 10 months after diagnosis of the primary tumor	Data were analyzed using the statistical language R. As Illumina identifiers are not stable and consistent between different chip versions, raw oligonucleotide sequences were converted to nuIDs. Data were transformed using the variance stabilizing transformation (vst) algorithm and subsequently normalized using robust spline normalization. Conversion to nuIDs, variance stabilizing transformation,…
GSM531307	Gene expression data were exported from BeadStudio version 3.1.3.0 (Illumina) in GeneSpring probe profile format.	L1085	RNA	GPL10295	Homo sapiens	Osteosarcoma pre-chemotherapy biopsy	48701	GSM531307-tbl-1.txt	1,ID_REF,	2,VALUE,intensity	223 months	M	Chondroblastic	Left proximal tibia	3	Metastases at 21 months after diagnosis of the primary tumor	Deceased at 39 months after diagnosis of the primary tumor	Data were analyzed using the statistical language R. As Illumina identifiers are not stable and consistent between different chip versions, raw oligonucleotide sequences were converted to nuIDs. Data were transformed using the variance stabilizing transformation (vst) algorithm and subsequently normalized using robust spline normalization. Conversion to nuIDs, variance stabilizing transformation,…
GSM531308	Gene expression data were exported from BeadStudio version 3.1.3.0 (Illumina) in GeneSpring probe profile format.	L1368	RNA	GPL10295	Homo sapiens	Osteosarcoma pre-chemotherapy biopsy	48701	GSM531308-tbl-1.txt	1,ID_REF,	2,VALUE,intensity	177 months	M	Osteoblastic	Left distal femur	4	Metastases present at diagnosis	Alive at 95 months after diagnosis of the primary tumor	Data were analyzed using the statistical language R. As Illumina identifiers are not stable and consistent between different chip versions, raw oligonucleotide sequences were converted to nuIDs. Data were transformed using the variance stabilizing transformation (vst) algorithm and subsequently normalized using robust spline normalization. Conversion to nuIDs, variance stabilizing transformation,…
GSM531309	Gene expression data were exported from BeadStudio version 3.1.3.0 (Illumina) in GeneSpring probe profile format.	L1369	RNA	GPL10295	Homo sapiens	Osteosarcoma pre-chemotherapy biopsy	48701	GSM531309-tbl-1.txt	1,ID_REF,	2,VALUE,intensity	212 months	F	Osteoblastic	Right distal femur	2	Metastases at 17 months after diagnosis of the primary tumor	Deceased at 83 months after diagnosis of the primary tumor	Data were analyzed using the statistical language R. As Illumina identifiers are not stable and consistent between different chip versions, raw oligonucleotide sequences were converted to nuIDs. Data were transformed using the variance stabilizing transformation (vst) algorithm and subsequently normalized using robust spline normalization. Conversion to nuIDs, variance stabilizing transformation,…
GSM531310	Gene expression data were exported from BeadStudio version 3.1.3.0 (Illumina) in GeneSpring probe profile format.	L1370	RNA	GPL10295	Homo sapiens	Osteosarcoma pre-chemotherapy biopsy	48701	GSM531310-tbl-1.txt	1,ID_REF,	2,VALUE,intensity	216 months	M	Osteoblastic	Left distal femur	3	No metastases	Alive at 246 months after diagnosis of the primary tumor	Data were analyzed using the statistical language R. As Illumina identifiers are not stable and consistent between different chip versions, raw oligonucleotide sequences were converted to nuIDs. Data were transformed using the variance stabilizing transformation (vst) algorithm and subsequently normalized using robust spline normalization. Conversion to nuIDs, variance stabilizing transformation,…
GSM531311	Gene expression data were exported from BeadStudio version 3.1.3.0 (Illumina) in GeneSpring probe profile format.	L1372	RNA	GPL10295	Homo sapiens	Osteosarcoma pre-chemotherapy biopsy	48701	GSM531311-tbl-1.txt	1,ID_REF,	2,VALUE,intensity	200 months	M	Telangiectatic	Right distal femur	1	Metastases present at diagnosis	Deceased at 25 months after diagnosis of the primary tumor	Data were analyzed using the statistical language R. As Illumina identifiers are not stable and consistent between different chip versions, raw oligonucleotide sequences were converted to nuIDs. Data were transformed using the variance stabilizing transformation (vst) algorithm and subsequently normalized using robust spline normalization. Conversion to nuIDs, variance stabilizing transformation,…
GSM531312	Gene expression data were exported from BeadStudio version 3.1.3.0 (Illumina) in GeneSpring probe profile format.	L1376	RNA	GPL10295	Homo sapiens	Osteosarcoma pre-chemotherapy biopsy	48701	GSM531312-tbl-1.txt	1,ID_REF,	2,VALUE,intensity	164 months	F	Telangiectatic	Right proximal tibia	1	Metastases at 18 months after diagnosis of the primary tumor	Deceased at 40 months after diagnosis of the primary tumor	Data were analyzed using the statistical language R. As Illumina identifiers are not stable and consistent between different chip versions, raw oligonucleotide sequences were converted to nuIDs. Data were transformed using the variance stabilizing transformation (vst) algorithm and subsequently normalized using robust spline normalization. Conversion to nuIDs, variance stabilizing transformation,…
GSM531313	Gene expression data were exported from BeadStudio version 3.1.3.0 (Illumina) in GeneSpring probe profile format.	L1382	RNA	GPL10295	Homo sapiens	Osteosarcoma pre-chemotherapy biopsy	48701	GSM531313-tbl-1.txt	1,ID_REF,	2,VALUE,intensity	175 months	M	Osteoblastic	Right distal tibia	2	No metastases	Alive at 143 months after diagnosis of the primary tumor	Data were analyzed using the statistical language R. As Illumina identifiers are not stable and consistent between different chip versions, raw oligonucleotide sequences were converted to nuIDs. Data were transformed using the variance stabilizing transformation (vst) algorithm and subsequently normalized using robust spline normalization. Conversion to nuIDs, variance stabilizing transformation,…
GSM531314	Gene expression data were exported from BeadStudio version 3.1.3.0 (Illumina) in GeneSpring probe profile format.	L1385	RNA	GPL10295	Homo sapiens	Osteosarcoma pre-chemotherapy biopsy	48701	GSM531314-tbl-1.txt	1,ID_REF,	2,VALUE,intensity	200 months	M	Osteoblastic	Left proximal humerus	Unknown	Metastases present at diagnosis	Deceased at 11 months after diagnosis of the primary tumor	Data were analyzed using the statistical language R. As Illumina identifiers are not stable and consistent between different chip versions, raw oligonucleotide sequences were converted to nuIDs. Data were transformed using the variance stabilizing transformation (vst) algorithm and subsequently normalized using robust spline normalization. Conversion to nuIDs, variance stabilizing transformation,…
GSM531319	Gene expression data were exported from BeadStudio version 3.1.3.0 (Illumina) in GeneSpring probe profile format.	L1386	RNA	GPL10295	Homo sapiens	Osteosarcoma pre-chemotherapy biopsy	48701	GSM531319-tbl-1.txt	1,ID_REF,	2,VALUE,intensity	101 months	M	Osteoblastic	Diaphysis of left femur	1	No metastases	Alive at 105 months after diagnosis of the primary tumor	Data were analyzed using the statistical language R. As Illumina identifiers are not stable and consistent between different chip versions, raw oligonucleotide sequences were converted to nuIDs. Data were transformed using the variance stabilizing transformation (vst) algorithm and subsequently normalized using robust spline normalization. Conversion to nuIDs, variance stabilizing transformation,…
GSM531320	Gene expression data were exported from BeadStudio version 3.1.3.0 (Illumina) in GeneSpring probe profile format.	L2292	RNA	GPL10295	Homo sapiens	Osteosarcoma pre-chemotherapy biopsy	48701	GSM531320-tbl-1.txt	1,ID_REF,	2,VALUE,intensity	136 months	M	Osteoblastic	Left proximal tibia	3	No metastases	Alive at 78 months after diagnosis of the primary tumor	Data were analyzed using the statistical language R. As Illumina identifiers are not stable and consistent between different chip versions, raw oligonucleotide sequences were converted to nuIDs. Data were transformed using the variance stabilizing transformation (vst) algorithm and subsequently normalized using robust spline normalization. Conversion to nuIDs, variance stabilizing transformation,…
GSM531321	Gene expression data were exported from BeadStudio version 3.1.3.0 (Illumina) in GeneSpring probe profile format.	L2295	RNA	GPL10295	Homo sapiens	Osteosarcoma pre-chemotherapy biopsy	48701	GSM531321-tbl-1.txt	1,ID_REF,	2,VALUE,intensity	487 months	F	Anaplastic	Left proximal femur	2	No metastases	Alive at 97 months after diagnosis of the primary tumor	Data were analyzed using the statistical language R. As Illumina identifiers are not stable and consistent between different chip versions, raw oligonucleotide sequences were converted to nuIDs. Data were transformed using the variance stabilizing transformation (vst) algorithm and subsequently normalized using robust spline normalization. Conversion to nuIDs, variance stabilizing transformation,…
GSM531322	Gene expression data were exported from BeadStudio version 3.1.3.0 (Illumina) in GeneSpring probe profile format.	L2296	RNA	GPL10295	Homo sapiens	Osteosarcoma pre-chemotherapy biopsy	48701	GSM531322-tbl-1.txt	1,ID_REF,	2,VALUE,intensity	198 months	M	Osteoblastic	Left proximal tibia	3	Metastases at 10 months after diagnosis of the primary tumor	Deceased at 33 months after diagnosis of the primary tumor	Data were analyzed using the statistical language R. As Illumina identifiers are not stable and consistent between different chip versions, raw oligonucleotide sequences were converted to nuIDs. Data were transformed using the variance stabilizing transformation (vst) algorithm and subsequently normalized using robust spline normalization. Conversion to nuIDs, variance stabilizing transformation,…
GSM531323	Gene expression data were exported from BeadStudio version 3.1.3.0 (Illumina) in GeneSpring probe profile format.	L2297	RNA	GPL10295	Homo sapiens	Osteosarcoma pre-chemotherapy biopsy	48701	GSM531323-tbl-1.txt	1,ID_REF,	2,VALUE,intensity	137 months	F	Osteoblastic	Left proximal tibia	2	No metastases	Alive at 77 months after diagnosis of the primary tumor	Data were analyzed using the statistical language R. As Illumina identifiers are not stable and consistent between different chip versions, raw oligonucleotide sequences were converted to nuIDs. Data were transformed using the variance stabilizing transformation (vst) algorithm and subsequently normalized using robust spline normalization. Conversion to nuIDs, variance stabilizing transformation,…
GSM531324	Gene expression data were exported from BeadStudio version 3.1.3.0 (Illumina) in GeneSpring probe profile format.	L2301	RNA	GPL10295	Homo sapiens	Osteosarcoma pre-chemotherapy biopsy	48701	GSM531324-tbl-1.txt	1,ID_REF,	2,VALUE,intensity	304 months	M	Osteoblastic	Left proximal tibia	2	Metastases at 27 months after diagnosis of the primary tumor	Deceased at 47 months after diagnosis of the primary tumor	Data were analyzed using the statistical language R. As Illumina identifiers are not stable and consistent between different chip versions, raw oligonucleotide sequences were converted to nuIDs. Data were transformed using the variance stabilizing transformation (vst) algorithm and subsequently normalized using robust spline normalization. Conversion to nuIDs, variance stabilizing transformation,…
GSM531325	Gene expression data were exported from BeadStudio version 3.1.3.0 (Illumina) in GeneSpring probe profile format.	L2302	RNA	GPL10295	Homo sapiens	Osteosarcoma pre-chemotherapy biopsy	48701	GSM531325-tbl-1.txt	1,ID_REF,	2,VALUE,intensity	229 months	F	Chondroblastic	Right proximal humerus	2	No metastases	Alive at 120 months after diagnosis of the primary tumor	Data were analyzed using the statistical language R. As Illumina identifiers are not stable and consistent between different chip versions, raw oligonucleotide sequences were converted to nuIDs. Data were transformed using the variance stabilizing transformation (vst) algorithm and subsequently normalized using robust spline normalization. Conversion to nuIDs, variance stabilizing transformation,…
GSM531326	Gene expression data were exported from BeadStudio version 3.1.3.0 (Illumina) in GeneSpring probe profile format.	L2611	RNA	GPL10295	Homo sapiens	Osteosarcoma pre-chemotherapy biopsy	48701	GSM531326-tbl-1.txt	1,ID_REF,	2,VALUE,intensity	242 months	F	Osteoblastic	Right distal femur	3	No metastases	Alive at 91 months after diagnosis of the primary tumor	Data were analyzed using the statistical language R. As Illumina identifiers are not stable and consistent between different chip versions, raw oligonucleotide sequences were converted to nuIDs. Data were transformed using the variance stabilizing transformation (vst) algorithm and subsequently normalized using robust spline normalization. Conversion to nuIDs, variance stabilizing transformation,…
GSM531327	Gene expression data were exported from BeadStudio version 3.1.3.0 (Illumina) in GeneSpring probe profile format.	L2614	RNA	GPL10295	Homo sapiens	Osteosarcoma pre-chemotherapy biopsy	48701	GSM531327-tbl-1.txt	1,ID_REF,	2,VALUE,intensity	165 months	M	Osteoblastic	Left distal femur	2	Metastases present at diagnosis	Deceased at 29 months after diagnosis of the primary tumor	Data were analyzed using the statistical language R. As Illumina identifiers are not stable and consistent between different chip versions, raw oligonucleotide sequences were converted to nuIDs. Data were transformed using the variance stabilizing transformation (vst) algorithm and subsequently normalized using robust spline normalization. Conversion to nuIDs, variance stabilizing transformation,…
GSM531328	Gene expression data were exported from BeadStudio version 3.1.3.0 (Illumina) in GeneSpring probe profile format.	L2616	RNA	GPL10295	Homo sapiens	Osteosarcoma pre-chemotherapy biopsy	48701	GSM531328-tbl-1.txt	1,ID_REF,	2,VALUE,intensity	218 months	M	Osteoblastic	Left proximal fibula	2	Metastases at 24 months after diagnosis of the primary tumor	Alive at 32 months after diagnosis of the primary tumor	Data were analyzed using the statistical language R. As Illumina identifiers are not stable and consistent between different chip versions, raw oligonucleotide sequences were converted to nuIDs. Data were transformed using the variance stabilizing transformation (vst) algorithm and subsequently normalized using robust spline normalization. Conversion to nuIDs, variance stabilizing transformation,…
GSM531329	Gene expression data were exported from BeadStudio version 3.1.3.0 (Illumina) in GeneSpring probe profile format.	L2618	RNA	GPL10295	Homo sapiens	Osteosarcoma pre-chemotherapy biopsy	48701	GSM531329-tbl-1.txt	1,ID_REF,	2,VALUE,intensity	96 months	M	Osteoblastic	Left distal femur	2	Metastases present at diagnosis	Alive at 31 months after diagnosis of the primary tumor	Data were analyzed using the statistical language R. As Illumina identifiers are not stable and consistent between different chip versions, raw oligonucleotide sequences were converted to nuIDs. Data were transformed using the variance stabilizing transformation (vst) algorithm and subsequently normalized using robust spline normalization. Conversion to nuIDs, variance stabilizing transformation,…
GSM531330	Gene expression data were exported from BeadStudio version 3.1.3.0 (Illumina) in GeneSpring probe profile format.	L2619	RNA	GPL10295	Homo sapiens	Osteosarcoma pre-chemotherapy biopsy	48701	GSM531330-tbl-1.txt	1,ID_REF,	2,VALUE,intensity	128 months	F	Osteoblastic	Right distal femur	1	Metastases present at diagnosis	Deceased at 25 months after diagnosis of the primary tumor	Data were analyzed using the statistical language R. As Illumina identifiers are not stable and consistent between different chip versions, raw oligonucleotide sequences were converted to nuIDs. Data were transformed using the variance stabilizing transformation (vst) algorithm and subsequently normalized using robust spline normalization. Conversion to nuIDs, variance stabilizing transformation,…
GSM531331	Gene expression data were exported from BeadStudio version 3.1.3.0 (Illumina) in GeneSpring probe profile format.	L2620	RNA	GPL10295	Homo sapiens	Osteosarcoma pre-chemotherapy biopsy	48701	GSM531331-tbl-1.txt	1,ID_REF,	2,VALUE,intensity	217 months	M	Osteoblastic	Left distal femur	2	No metastases	Alive at 219 months after diagnosis of the primary tumor	Data were analyzed using the statistical language R. As Illumina identifiers are not stable and consistent between different chip versions, raw oligonucleotide sequences were converted to nuIDs. Data were transformed using the variance stabilizing transformation (vst) algorithm and subsequently normalized using robust spline normalization. Conversion to nuIDs, variance stabilizing transformation,…
GSM531332	Gene expression data were exported from BeadStudio version 3.1.3.0 (Illumina) in GeneSpring probe profile format.	L428	RNA	GPL10295	Homo sapiens	Osteosarcoma pre-chemotherapy biopsy	48701	GSM531332-tbl-1.txt	1,ID_REF,	2,VALUE,intensity	192 months	F	Osteoblastic	Right proximal tibia	2	No metastases	Alive at 193 months after diagnosis of the primary tumor	Data were analyzed using the statistical language R. As Illumina identifiers are not stable and consistent between different chip versions, raw oligonucleotide sequences were converted to nuIDs. Data were transformed using the variance stabilizing transformation (vst) algorithm and subsequently normalized using robust spline normalization. Conversion to nuIDs, variance stabilizing transformation,…
GSM531333	Gene expression data were exported from BeadStudio version 3.1.3.0 (Illumina) in GeneSpring probe profile format.	L432	RNA	GPL10295	Homo sapiens	Osteosarcoma pre-chemotherapy biopsy	48701	GSM531333-tbl-1.txt	1,ID_REF,	2,VALUE,intensity	111 months	F	Pleomorphic	Right distal femur	4	No metastases	Alive at 184 months after diagnosis of the primary tumor	Data were analyzed using the statistical language R. As Illumina identifiers are not stable and consistent between different chip versions, raw oligonucleotide sequences were converted to nuIDs. Data were transformed using the variance stabilizing transformation (vst) algorithm and subsequently normalized using robust spline normalization. Conversion to nuIDs, variance stabilizing transformation,…
GSM531334	Gene expression data were exported from BeadStudio version 3.1.3.0 (Illumina) in GeneSpring probe profile format.	L436	RNA	GPL10295	Homo sapiens	Osteosarcoma pre-chemotherapy biopsy	48701	GSM531334-tbl-1.txt	1,ID_REF,	2,VALUE,intensity	37 months	F	Osteoblastic	Left proximal tibia	4	No metastases	Alive at 194 months after diagnosis of the primary tumor	Data were analyzed using the statistical language R. As Illumina identifiers are not stable and consistent between different chip versions, raw oligonucleotide sequences were converted to nuIDs. Data were transformed using the variance stabilizing transformation (vst) algorithm and subsequently normalized using robust spline normalization. Conversion to nuIDs, variance stabilizing transformation,…
GSM531335	Gene expression data were exported from BeadStudio version 3.1.3.0 (Illumina) in GeneSpring probe profile format.	L975	RNA	GPL10295	Homo sapiens	Osteosarcoma pre-chemotherapy biopsy	48701	GSM531335-tbl-1.txt	1,ID_REF,	2,VALUE,intensity	244 months	F	Anaplastic	Right distal femur	3	No metastases	Alive at 94 months after diagnosis of the primary tumor	Data were analyzed using the statistical language R. As Illumina identifiers are not stable and consistent between different chip versions, raw oligonucleotide sequences were converted to nuIDs. Data were transformed using the variance stabilizing transformation (vst) algorithm and subsequently normalized using robust spline normalization. Conversion to nuIDs, variance stabilizing transformation,…
GSM531351	Gene expression data were exported from BeadStudio version 3.1.3.0 (Illumina) in GeneSpring probe profile format.	L997	RNA	GPL10295	Homo sapiens	Osteosarcoma pre-chemotherapy biopsy	48701	GSM531351-tbl-1.txt	1,ID_REF,	2,VALUE,intensity	217 months	M	Osteoblastic	Right proximal fibula	3	No metastases	Alive at 87 months after diagnosis of the primary tumor	Data were analyzed using the statistical language R. As Illumina identifiers are not stable and consistent between different chip versions, raw oligonucleotide sequences were converted to nuIDs. Data were transformed using the variance stabilizing transformation (vst) algorithm and subsequently normalized using robust spline normalization. Conversion to nuIDs, variance stabilizing transformation,…
GSM531352	Gene expression data were exported from BeadStudio version 3.1.3.0 (Illumina) in GeneSpring probe profile format.	TJA	RNA	GPL10295	Homo sapiens	Osteosarcoma pre-chemotherapy biopsy	48701	GSM531352-tbl-1.txt	1,ID_REF,	2,VALUE,intensity	192 months	M	Osteoblastic	Femur	Unknown	No metastases	Alive at 60 months after diagnosis of the primary tumor	Data were analyzed using the statistical language R. As Illumina identifiers are not stable and consistent between different chip versions, raw oligonucleotide sequences were converted to nuIDs. Data were transformed using the variance stabilizing transformation (vst) algorithm and subsequently normalized using robust spline normalization. Conversion to nuIDs, variance stabilizing transformation,…
