# Supplementary material for: Analysis of Immune–Stromal Score-Based Gene Signature and Molecular Subtypes in Osteosarcoma: Implications for Prognosis and Tumor Immune Microenvironment
Source: Front Genet. 2021 Sep 23;12:699385. doi: 10.3389/fgene.2021.699385 (PMC8495166; doi:10.3389/fgene.2021.699385)
Supplement: Supplementary file 2 [file Table6.XLSX]

## Sheet: Sheet1
ID	logFC	AveExpr	t	P.Value	adj.P.Val	B
NPW	2.08019	3.50378	4.74611	8.41458e-06	0.00126719	3.42554
COL11A2	1.94388	5.78747	3.71308	0.000367267	0.0255966	-0.0637126
COCH	1.52012	2.25525	3.67626	0.00041597	0.0279003	-0.177499
BNIP3	1.27174	5.40929	6.16358	2.3692e-08	1.00724e-05	8.9253
CPE	1.15772	9.28096	3.46467	0.000838148	0.0460008	-0.81543
LINC00960	1.02237	2.06067	4.20454	6.50021e-05	0.00675288	1.52849
DDN	0.971848	1.81338	3.80041	0.000272529	0.0205486	0.209338
AL645608.6	0.959798	2.61426	3.64628	0.000460097	0.0302003	-0.269544
ESPN	0.948533	1.22718	3.85627	0.000224695	0.0177153	0.38629
EMILIN3	0.945098	1.36713	3.56099	0.000611231	0.0371025	-0.528435
AL161909.1	0.939737	2.37214	3.79611	0.00027659	0.0207416	0.195788
FAM162A	0.920151	4.62575	4.64404	1.24938e-05	0.00175255	3.05768
COLGALT2	0.906992	3.51863	3.5521	0.000629452	0.0377905	-0.555172
MUC1	0.903867	2.2962	3.75324	0.000320346	0.0232297	0.0613106
PLS1	0.88947	1.83437	3.68772	0.000400194	0.0271067	-0.142182
RPS6P25	0.873058	3.58983	3.69842	0.000385974	0.0264337	-0.109122
ZNF711	0.871288	2.47418	3.5549	0.00062365	0.037599	-0.546745
BNIP3P1	0.851818	1.518	5.13856	1.77051e-06	0.000343341	4.88
PPFIA4	0.831884	1.82112	4.16855	7.41016e-05	0.00745983	1.40747
KLHL23	0.821391	2.28763	3.54602	0.000642205	0.0383298	-0.573426
AL645608.2	0.819767	1.66769	3.74438	0.000330181	0.023704	0.0336416
PDK1	0.806255	2.29677	4.30793	4.44572e-05	0.00490663	1.87982
NCR3LG1	0.798992	2.11326	3.6376	0.000473674	0.0309444	-0.29608
CBS	0.781783	1.50325	4.01365	0.000129278	0.0117277	0.894334
AC008026.1	0.778292	3.64964	3.7233	0.000354745	0.0250077	-0.0319952
FAAH	0.777733	2.83321	3.67166	0.00042247	0.0281653	-0.191659
PITPNM3	0.776482	1.44339	3.94513	0.000164717	0.0140055	0.67146
AC246787.1	0.774008	4.44227	3.69583	0.000389366	0.0265862	-0.117119
SNCB	0.75938	0.801319	4.17741	7.17545e-05	0.00726207	1.43719
BX679664.1	0.757887	2.33881	4.23111	5.8985e-05	0.00623324	1.61826
MYC	0.742903	6.65375	3.46282	0.00084321	0.0460955	-0.820895
WDR66	0.734276	1.42556	3.79703	0.000275721	0.0207046	0.198669
AC007688.1	0.729892	2.42853	4.05958	0.000109753	0.0103867	1.04513
AC144530.1	0.71777	3.3659	3.44949	0.000880477	0.0470927	-0.860138
CACNA1B	0.713791	0.733211	3.59533	0.000545462	0.0342575	-0.424748
GAS5	0.707657	7.62114	3.51289	0.000716093	0.0414906	-0.672471
SNAP91	0.697571	0.669436	3.88279	0.000204896	0.0166253	0.47094
KLHL17	0.68452	3.66155	3.55467	0.000624132	0.037599	-0.547448
PTPN3	0.684153	2.77922	3.6295	0.000486707	0.031535	-0.320842
TIAM2	0.675995	3.55975	3.5699	0.000593483	0.0364451	-0.501608
DIO3OS	0.673298	0.852633	3.49885	0.00074979	0.0425893	-0.714261
AC234582.1	0.665368	2.20421	3.94657	0.000163885	0.0139563	0.676113
SAP30	0.639198	5.29066	3.88191	0.000205524	0.0166309	0.468133
MXI1	0.630377	4.46912	3.71167	0.000369033	0.0256873	-0.0680984
RPL7P15	0.629003	1.62277	3.6305	0.000485078	0.0314904	-0.317783
MTURN	0.624566	3.05275	3.51719	0.00070608	0.0411642	-0.65967
BX284668.2	0.623743	0.693078	3.72545	0.000352167	0.0248895	-0.0253256
SNHG7	0.619053	4.77478	3.44929	0.00088105	0.0470927	-0.860728
RPL12P42	0.618855	1.68734	3.99741	0.000136948	0.0121685	0.841283
BCL7A	0.617544	3.19603	3.61472	0.000511332	0.0325205	-0.365852
AC005262.1	0.605329	1.55198	3.46117	0.000847719	0.0461491	-0.825735
MTA1	0.595577	6.20145	4.46584	2.46448e-05	0.00307464	2.42658
RPS10P5	0.590142	1.94698	3.85304	0.000227221	0.0178381	0.376034
SUMO2P3	0.590097	2.05705	3.51382	0.000713922	0.0414906	-0.669711
ID2-AS1	0.588118	1.41153	3.90831	0.000187426	0.015507	0.552778
AFMID	0.582518	4.67107	4.29716	4.62623e-05	0.00504305	1.84298
HADH	0.582246	6.1054	3.72985	0.000346928	0.0246124	-0.0116181
CAPN1	-0.580157	6.1426	-4.3273	4.13789e-05	0.0046577	1.94625
MYO1G	-0.580313	1.34435	-3.89752	0.00019463	0.015936	0.518136
TST	-0.58306	3.88605	-3.87784	0.000208458	0.0168191	0.45512
CD180	-0.583567	1.27918	-4.49823	2.18049e-05	0.00278961	2.5402
DENND2D	-0.583633	2.29408	-3.55032	0.00063315	0.0378758	-0.560504
PLA2G4C	-0.58416	2.45393	-3.61753	0.000506571	0.032292	-0.357323
LINC01150	-0.58533	1.75248	-3.78143	0.000290887	0.0216085	0.149625
KLHL6	-0.585584	1.58043	-4.81193	6.50636e-06	0.00103702	3.66512
SHISA5	-0.586066	7.23114	-5.53607	3.44992e-07	9.12298e-05	6.4111
NLRP3	-0.586068	1.23331	-4.98273	3.31102e-06	0.000592212	4.29521
CTSA	-0.586623	7.41108	-3.72094	0.000357595	0.0251445	-0.0393124
ZYX	-0.586683	7.12674	-4.01745	0.000127544	0.0116707	0.906763
CASS4	-0.586881	1.55105	-5.18249	1.48167e-06	0.000294166	5.04651
PSME1	-0.588813	7.46981	-4.128	8.58235e-05	0.00832157	1.27192
SOWAHD	-0.589025	1.07322	-5.3037	9.03277e-07	0.000203765	5.50952
ARHGEF3	-0.589482	3.15694	-3.55195	0.000629751	0.0377905	-0.555605
CISH	-0.589607	2.3018	-4.25598	5.38419e-05	0.00575578	1.70262
SDCBP	-0.589643	6.76136	-4.1936	6.76489e-05	0.00698845	1.49162
CLECL1	-0.592107	1.09337	-5.03732	2.6618e-06	0.000492015	4.49901
NLRC5	-0.593329	3.0659	-3.56049	0.000612243	0.0371025	-0.529942
C19orf66	-0.5937	4.46844	-3.56822	0.000596794	0.0366078	-0.506674
MLKL	-0.594443	2.97014	-4.39644	3.19845e-05	0.0037981	2.18482
DNASE1L1	-0.594765	4.22065	-3.45504	0.000864767	0.0466738	-0.843803
CCR2	-0.594979	0.754125	-5.05005	2.52932e-06	0.000470675	4.54669
RASGRP3	-0.597598	3.2599	-3.70611	0.000376054	0.0260448	-0.0853261
FES	-0.597793	4.2696	-4.51644	2.03498e-05	0.00262778	2.60432
HYAL2	-0.600801	4.94709	-4.54326	1.83778e-05	0.00242555	2.69898
TMEM127	-0.601687	5.57515	-4.9198	4.2524e-06	0.000723144	4.06169
RHOG	-0.601828	6.54088	-4.78852	7.13104e-06	0.00111648	3.5797
GMIP	-0.602388	3.77084	-4.56081	1.71889e-05	0.00228915	2.76111
NMRK1	-0.602492	3.94522	-3.94959	0.000162152	0.01383	0.685887
CD63	-0.602703	10.5884	-3.75795	0.00031524	0.0229543	0.0760155
PSAP	-0.603222	10.2529	-3.9867	0.000142242	0.0124785	0.806376
OR51E1	-0.603355	0.823373	-5.00731	3.00154e-06	0.000543899	4.38683
PTPN18	-0.60651	5.29161	-4.58957	1.53997e-05	0.00209118	2.86325
ARRB1	-0.606877	3.68864	-4.30125	4.55684e-05	0.00497722	1.85697
STX4	-0.608753	5.69759	-4.63498	1.29372e-05	0.00180104	3.02524
IL10	-0.609502	0.9565	-5.01083	2.95956e-06	0.000538056	4.39998
RALB	-0.610991	5.80102	-4.88825	4.81794e-06	0.000802042	3.94522
LACTB	-0.611911	3.99235	-4.55116	1.7833e-05	0.00236922	2.72693
CLEC4E	-0.612018	0.845167	-4.75772	8.04239e-06	0.00122448	3.46767
RASSF2	-0.613593	3.53324	-3.47836	0.000801632	0.0449336	-0.774989
KIAA0930	-0.613652	4.9363	-3.94256	0.000166212	0.0140893	0.663155
ADGRE2	-0.614789	1.64249	-4.39327	3.23661e-05	0.00383042	2.17383
CD300E	-0.614847	0.962833	-3.82535	0.000250081	0.01925	0.288122
COMT	-0.615745	6.17637	-4.31722	4.29549e-05	0.00478636	1.91164
AP001972.5	-0.615763	3.6074	-3.69526	0.000390125	0.0265862	-0.118898
LILRB3	-0.616633	1.50912	-4.84668	5.6762e-06	0.000922682	3.79235
CYP2S1	-0.616738	1.47805	-4.44294	2.68649e-05	0.00330112	2.34656
ATP6V0D1	-0.618518	6.07772	-5.7919	1.1728e-07	3.65169e-05	7.42314
FAM198B-AS1	-0.622207	1.36113	-4.01093	0.000130535	0.011769	0.885424
CKLF	-0.622636	4.84704	-4.22527	6.02599e-05	0.00633164	1.5985
AMPD3	-0.622699	2.63309	-4.05673	0.000110877	0.0104395	1.03575
SIRPG	-0.623235	1.08514	-3.43987	0.000908329	0.0479938	-0.888387
PARP9	-0.624166	3.80871	-3.92951	0.000174011	0.0146159	0.621008
MYH9	-0.625293	8.30986	-3.52452	0.00068929	0.0404817	-0.637788
LGALS2	-0.62564	2.6882	-3.4375	0.000915316	0.0482247	-0.895336
RIN3	-0.626261	4.5522	-4.14893	7.95679e-05	0.00788093	1.34176
RHOC	-0.626839	8.07662	-5.74062	1.45815e-07	4.37984e-05	7.21877
THSD1	-0.626916	2.42499	-3.501	0.000744515	0.0424205	-0.707846
SNX29	-0.627088	3.25911	-5.02811	2.76191e-06	0.000507126	4.46453
ST5	-0.629097	4.26078	-3.67533	0.000417277	0.027954	-0.180364
LRMP	-0.629779	2.17755	-3.55029	0.000633227	0.0378758	-0.560615
GNS	-0.630309	6.94851	-3.74139	0.000333561	0.0238182	0.0243221
TK2	-0.630384	3.77907	-5.49316	4.12636e-07	0.000106072	6.24329
CASP10	-0.630902	2.05872	-4.77615	7.48431e-06	0.00115543	3.53466
PECAM1	-0.633484	5.25518	-3.50802	0.000727614	0.0418022	-0.686978
SH3BP1	-0.634668	4.03941	-3.46832	0.000828252	0.0458223	-0.804649
ATP6V1E1	-0.635241	7.44982	-4.46627	2.46049e-05	0.00307464	2.42808
PTPRO	-0.635822	1.59651	-4.6724	1.11992e-05	0.00159332	3.15944
NAGPA	-0.636748	3.20508	-5.86463	8.60053e-08	2.84631e-05	7.71428
SLC9A7	-0.639992	1.98843	-3.50006	0.000746816	0.042464	-0.71065
MID1IP1	-0.643056	5.77729	-4.08857	9.89206e-05	0.00945872	1.14092
CXCR6	-0.643247	0.788616	-5.15167	1.67895e-06	0.000326733	4.92963
CD79A	-0.643546	1.15017	-3.68357	0.000405831	0.0272975	-0.154959
MS4A14	-0.64402	1.23322	-4.60681	1.44156e-05	0.00197698	2.92463
APOBEC3G	-0.644551	3.02949	-3.60209	0.000533315	0.033686	-0.404224
TWF2	-0.64621	5.86989	-6.01583	4.49301e-08	1.6445e-05	8.32402
PSEN2	-0.646569	3.84665	-3.7344	0.000341599	0.0243292	0.002541
JAML	-0.646662	1.29843	-4.07739	0.000102971	0.00981206	1.10393
SLC22A18	-0.646787	3.16224	-3.53932	0.000656542	0.0391017	-0.593515
CD247	-0.646968	1.00369	-4.31164	4.38514e-05	0.00485687	1.89252
CREBL2	-0.648912	4.49272	-5.6466	2.16959e-07	6.14916e-05	6.84599
LAP3	-0.650173	6.12337	-4.00867	0.000131587	0.0118164	0.878032
ACSL4	-0.650312	4.42695	-4.05723	0.00011068	0.0104387	1.03739
DHX58	-0.650461	2.94273	-3.81506	0.00025912	0.0198078	0.255572
CPM	-0.651275	3.07325	-3.82357	0.000251625	0.0193419	0.282477
TNFRSF14	-0.651677	4.27617	-3.70042	0.000383366	0.0264188	-0.102927
DUSP4	-0.652397	2.85787	-3.60011	0.000536848	0.0338705	-0.410243
CD5	-0.654747	0.836081	-5.26535	1.05694e-06	0.000227295	5.3625
APOBEC3C	-0.655224	5.29951	-4.23675	5.77782e-05	0.0061174	1.63737
SIT1	-0.656618	1.00545	-4.43364	2.78213e-05	0.00340184	2.31411
TRANK1	-0.657365	2.01442	-5.15343	1.66702e-06	0.000325558	4.9363
PLA2G15	-0.657868	4.62072	-5.50866	3.86813e-07	0.000101319	6.30386
PRKCD	-0.659116	4.17207	-4.76743	7.74334e-06	0.00118221	3.50296
CD59	-0.659273	6.87899	-4.26517	5.20539e-05	0.00558624	1.73385
AL121894.2	-0.659736	1.54339	-4.36565	3.58819e-05	0.00416623	2.07827
IL13RA1	-0.660001	5.74095	-4.35157	3.78129e-05	0.00434479	2.02971
SLC46A3	-0.660168	2.96325	-3.65226	0.00045096	0.0297064	-0.251238
BORCS6	-0.663484	3.23836	-3.45246	0.000872038	0.0467893	-0.851401
TRBV20-1	-0.663749	0.943066	-4.19603	6.70519e-05	0.00693975	1.49981
ARHGAP45	-0.664164	3.91613	-4.11541	8.98128e-05	0.00866278	1.23
PSME2	-0.665857	6.34442	-4.26991	5.11536e-05	0.00552179	1.74999
DUSP6	-0.666104	4.06518	-3.69889	0.000385355	0.0264337	-0.107656
S1PR1	-0.667206	4.95706	-3.46605	0.000834391	0.045898	-0.811353
SCARF1	-0.668097	3.6758	-3.61604	0.00050908	0.0324146	-0.361829
MYOSLID	-0.672398	1.27931	-4.07136	0.000105218	0.0099917	1.08403
PIK3CG	-0.672632	1.3744	-5.8451	9.34881e-08	3.05734e-05	7.63596
TPST2	-0.674289	4.74048	-4.12045	8.81948e-05	0.00853651	1.24677
STAT5A	-0.675393	3.612	-5.06547	2.37734e-06	0.000446908	4.60458
NECTIN2	-0.676612	6.21483	-4.98514	3.27939e-06	0.00058846	4.30417
SMIM25	-0.677022	1.46534	-3.85403	0.000226447	0.0178281	0.379162
CD28	-0.677387	1.83532	-3.53245	0.000671545	0.0397802	-0.614068
RFTN1	-0.678362	4.9153	-4.03228	0.000120988	0.0111632	0.955355
FTL	-0.681263	12.175	-4.61917	1.37479e-05	0.00189955	2.96873
ATP6AP2	-0.681608	7.7907	-5.18926	1.44147e-06	0.000287606	5.07224
GAB3	-0.682363	1.58426	-6.02918	4.24152e-08	1.57329e-05	8.37813
HOMER3	-0.682466	5.66428	-4.38803	3.30069e-05	0.0038896	2.15566
PDCD1LG2	-0.68344	1.7861	-3.51218	0.000717758	0.0414948	-0.674582
TAPBPL	-0.683535	3.79765	-3.62649	0.000491626	0.031547	-0.330015
LRRC8D	-0.684449	3.08453	-3.50813	0.000727347	0.0418022	-0.686645
AC026369.2	-0.686603	1.72087	-3.80276	0.000270337	0.0204112	0.216739
SOX17	-0.687116	2.35704	-3.83736	0.000239913	0.0186743	0.326179
PIK3IP1	-0.688345	3.04028	-4.17761	7.17032e-05	0.00726207	1.43785
MAP3K5	-0.690744	2.32304	-4.36732	3.56592e-05	0.00414908	2.08404
CSF3R	-0.691408	1.60936	-4.19182	6.8087e-05	0.00701089	1.48565
SIRPB2	-0.692081	1.52911	-4.92747	4.125e-06	0.00071022	4.09007
CD93	-0.69267	5.13071	-3.59132	0.000552776	0.0345989	-0.436885
CNN2	-0.69301	7.6586	-4.44687	2.64703e-05	0.00327357	2.36028
F11R	-0.694011	2.80016	-4.06462	0.000107791	0.0102185	1.06176
LINC00622	-0.695921	1.85573	-3.89989	0.000193027	0.0158518	0.52573
EPDR1	-0.696357	6.00898	-3.72358	0.000354406	0.0250077	-0.0311229
LGMN	-0.69746	7.55319	-5.26406	1.06254e-06	0.000227615	5.35754
EPHX1	-0.697595	6.54893	-3.61856	0.000504819	0.0322175	-0.354163
SLC11A1	-0.698534	2.0169	-3.70938	0.000371901	0.0258219	-0.0751766
ST14	-0.701182	2.88462	-3.44474	0.00089413	0.0475618	-0.874096
TMEM140	-0.702582	4.10887	-4.74934	8.30922e-06	0.00125474	3.43727
TEK	-0.707978	2.16032	-3.70306	0.000379959	0.0262823	-0.0947695
PLSCR1	-0.708469	4.99289	-3.73551	0.000340313	0.0242689	0.00599023
LGALS1	-0.709119	11.5018	-3.42442	0.0009548	0.0499242	-0.933626
CASTOR1	-0.70981	2.00155	-4.26046	5.29621e-05	0.00567269	1.71786
DDX60L	-0.711609	3.25925	-4.01277	0.000129685	0.0117306	0.89144
AC009275.1	-0.711677	1.75686	-3.90048	0.00019263	0.0158427	0.527621
GLRX	-0.712578	4.13865	-4.5431	1.83887e-05	0.00242555	2.69843
NAPSB	-0.712806	1.41719	-3.64219	0.000466451	0.0305448	-0.282061
NXT2	-0.716326	3.64117	-3.7221	0.000356192	0.0250778	-0.0357192
EDEM2	-0.71726	4.85228	-5.8989	7.42732e-08	2.52668e-05	7.85197
CDH5	-0.719468	4.88039	-3.42674	0.000947676	0.0496457	-0.926838
GPR84	-0.72075	1.4666	-4.73604	8.75073e-06	0.00131066	3.38906
PDE1B	-0.720901	1.37904	-4.52548	1.96637e-05	0.00255711	2.63617
PCOLCE	-0.722092	10.0132	-3.62865	0.000488082	0.031547	-0.323414
ST6GAL1	-0.722215	2.94838	-3.98593	0.000142634	0.0124931	0.803843
ECSCR	-0.722303	2.71314	-3.66428	0.000433091	0.0287693	-0.214331
POU2F2	-0.7232	2.3126	-3.58211	0.000569933	0.0353768	-0.464732
CDCP1	-0.723825	1.93897	-3.85802	0.000223329	0.017658	0.391884
FAM78A	-0.725495	3.54617	-4.41438	2.99061e-05	0.00362467	2.24711
SP140	-0.725563	0.904035	-5.79862	1.13973e-07	3.62016e-05	7.44998
CXCL16	-0.72597	5.05695	-4.40993	3.0409e-05	0.00366953	2.23164
CD40	-0.726388	4.20112	-3.50284	0.000740061	0.0422975	-0.702394
SAT1	-0.728438	8.06951	-4.6797	1.08875e-05	0.00156294	3.1857
AC093278.2	-0.729947	2.23832	-4.77492	7.52026e-06	0.00115774	3.53019
SLC49A3	-0.730392	2.72934	-4.63192	1.30902e-05	0.00181777	3.01431
SH3TC1	-0.730528	2.60992	-5.17541	1.52486e-06	0.000299914	5.01965
RILP	-0.731214	3.12551	-5.0921	2.13582e-06	0.000408452	4.70467
GBP1P1	-0.731764	1.08417	-3.63027	0.000485449	0.0314904	-0.318481
CELF2	-0.732485	2.2763	-3.432	0.000931737	0.0489033	-0.911459
CD33	-0.733856	2.107	-3.77339	0.000299022	0.0220645	0.124367
SAMD9	-0.734124	3.0284	-3.56646	0.000600271	0.0367429	-0.511963
FGD2	-0.735105	1.55993	-4.82749	6.12095e-06	0.000986277	3.72203
TMSB4X	-0.737017	10.6285	-4.04384	0.000116101	0.0107843	0.993331
TPP1	-0.737136	7.07328	-5.42302	5.52226e-07	0.000135646	5.97028
TCTEX1D1	-0.738452	1.04782	-4.79996	6.81863e-06	0.00107981	3.62144
CLEC14A	-0.738929	4.62581	-3.74232	0.000332508	0.0237737	0.0272162
CX3CL1	-0.739604	3.17949	-3.85196	0.00022808	0.0178802	0.372571
DEF6	-0.741046	2.61322	-4.23856	5.73975e-05	0.00608877	1.64349
PTPRE	-0.741501	2.91005	-4.35665	3.7105e-05	0.00428125	2.04722
IRF1	-0.742213	3.96724	-4.58506	1.5668e-05	0.00212241	2.8472
CYBA	-0.742379	7.53764	-3.53361	0.000669001	0.0397146	-0.610615
MYL9	-0.7426	7.14562	-3.71711	0.000362284	0.025372	-0.0512249
2021-03-01	-0.743537	1.96564	-4.56702	1.67861e-05	0.00225178	2.78314
CRYBB1	-0.745108	1.68919	-4.99475	3.15602e-06	0.000568165	4.33997
PARP12	-0.745507	4.10108	-5.33213	8.03671e-07	0.000187415	5.61889
CIITA	-0.746605	1.75803	-5.22124	1.26556e-06	0.000260019	5.19396
PRDM1	-0.747222	2.90338	-4.53932	1.86557e-05	0.00244933	2.68504
ARPC1B	-0.748391	7.65789	-6.05001	3.87656e-08	1.45748e-05	8.46265
GSAP	-0.74936	2.79441	-3.50305	0.00073956	0.0422975	-0.701778
CYTIP	-0.752263	2.07897	-4.13027	8.51217e-05	0.00828258	1.27949
ENG	-0.752488	7.2563	-5.87244	8.31802e-08	2.78618e-05	7.74564
SEMA3G	-0.752552	2.33212	-4.14645	8.02861e-05	0.00792921	1.33347
CTSB	-0.75286	9.15225	-4.77691	7.4621e-06	0.00115523	3.53743
IL2RA	-0.753087	0.987414	-5.20591	1.34707e-06	0.000273714	5.13558
SLC1A3	-0.754888	4.20327	-4.01392	0.000129155	0.0117277	0.895206
RIPK3	-0.754904	1.74329	-4.93704	3.97131e-06	0.000688046	4.12549
IGSF6	-0.755955	3.44231	-4.04523	0.000115524	0.0107544	0.99792
VNN1	-0.756863	1.55268	-3.80811	0.000265401	0.0201763	0.233623
PTPRJ	-0.757208	3.5461	-4.66539	1.15066e-05	0.00162647	3.13424
NCF2	-0.75803	3.12273	-4.46695	2.45411e-05	0.00307464	2.43049
LYL1	-0.758101	3.22923	-4.33862	3.96765e-05	0.00451201	1.98515
IFITM3	-0.759498	10.0323	-4.40526	3.09465e-05	0.00371009	2.2154
SIGLEC7	-0.759992	1.79752	-4.67591	1.10485e-05	0.00158194	3.17204
CLDN23	-0.760276	1.99121	-4.02619	0.000123639	0.0113888	0.935399
CD300A	-0.760527	3.37536	-3.85305	0.000227217	0.0178381	0.376052
IGFBP7	-0.76115	8.47884	-4.1721	7.31522e-05	0.0073777	1.41938
IL17RA	-0.762756	2.71695	-4.77239	7.59487e-06	0.00116598	3.521
CLEC5A	-0.767557	1.74416	-3.57251	0.000588363	0.0361709	-0.493717
OTULINL	-0.768511	2.62943	-4.75632	8.08637e-06	0.0012278	3.46259
RASGRP4	-0.76975	1.52151	-6.39048	8.77973e-09	4.85238e-06	9.85839
CTSD	-0.772148	9.79432	-5.21695	1.28786e-06	0.000263619	5.17763
GCA	-0.773132	2.90555	-4.13067	8.50017e-05	0.00828258	1.28079
NRP1	-0.774148	5.91012	-3.48823	0.000776247	0.0437771	-0.745765
AC109826.1	-0.774877	1.5652	-3.57308	0.000587258	0.0361709	-0.492006
ARL11	-0.775559	1.33272	-7.07117	4.21028e-10	5.17097e-07	12.715
CH17-340M24.3	-0.776064	3.30202	-4.67205	1.12144e-05	0.00159332	3.15817
KCNJ5	-0.77749	1.40784	-6.51919	4.97528e-09	3.05527e-06	10.3924
IFI30	-0.779807	1.94061	-4.94941	3.78087e-06	0.000660547	4.17135
ARHGAP18	-0.780198	3.51221	-5.25899	1.08481e-06	0.000229713	5.33814
PTGS1	-0.78149	2.81278	-4.51732	2.02823e-05	0.0026252	2.60741
IL12RB1	-0.781924	1.66177	-4.87407	5.09539e-06	0.000845682	3.893
2021-03-02	-0.782092	4.27888	-5.20167	1.3705e-06	0.000276442	5.11945
FCGR1B	-0.784048	1.13231	-5.72291	1.57179e-07	4.62072e-05	7.14836
DRAM1	-0.785901	3.18692	-5.96404	5.61592e-08	1.98962e-05	8.11449
CPPED1	-0.785998	3.43392	-5.6723	1.94681e-07	5.63331e-05	6.94762
SH3RF3	-0.786911	3.44098	-4.24585	5.58822e-05	0.00596235	1.66822
TMC8	-0.787262	1.9256	-4.89395	4.7106e-06	0.000788031	3.96623
C1RL	-0.787514	3.16294	-3.63267	0.000481562	0.0313117	-0.311148
LACC1	-0.792393	2.34828	-5.1187	1.91846e-06	0.000370733	4.80498
HERC6	-0.793597	3.0423	-3.74253	0.000332268	0.0237737	0.0278749
APOL2	-0.799014	5.50472	-5.08962	2.15723e-06	0.000411088	4.69536
CARD11	-0.799493	1.37761	-6.70725	2.15736e-09	1.68508e-06	11.1782
CYSLTR1	-0.799607	1.95566	-4.16147	7.60324e-05	0.00759884	1.38372
CSF2RA	-0.801476	2.62979	-4.1102	9.15138e-05	0.00879615	1.21269
NMI	-0.805487	4.2293	-4.30453	4.50203e-05	0.00494628	1.86817
GLIPR1	-0.805828	3.53987	-3.91993	0.000179957	0.0150467	0.590135
CD86	-0.805966	3.26881	-3.93198	0.000172511	0.0145119	0.628965
FCGRT	-0.807208	6.77015	-6.01235	4.56099e-08	1.64964e-05	8.30992
SPN	-0.807423	1.90544	-4.68201	1.07907e-05	0.00155308	3.19401
GPR137B	-0.80888	4.81408	-3.71385	0.000366308	0.025562	-0.0613243
CRYBG1	-0.811226	2.80134	-3.57252	0.000588351	0.0361709	-0.493699
ATP6V0E1	-0.812546	7.83911	-5.7262	1.55001e-07	4.58108e-05	7.16145
LMO2	-0.814794	3.88947	-4.82568	6.16451e-06	0.000990407	3.71542
HLA-A	-0.815332	9.78031	-4.74941	8.30721e-06	0.00125474	3.4375
HLA-F	-0.817142	5.09004	-4.0101	0.00013092	0.0117845	0.882716
GPR65	-0.81721	1.42785	-5.55545	3.18121e-07	8.45286e-05	6.48711
IL15RA	-0.817926	2.60965	-4.45029	2.61322e-05	0.00325287	2.37221
CCDC71L	-0.818679	3.0483	-4.2053	6.48227e-05	0.00674693	1.53104
CXCR2P1	-0.820454	1.15059	-4.01766	0.000127449	0.0116707	0.907448
LINC01094	-0.823034	2.63989	-5.34428	7.64493e-07	0.000179034	5.66568
PSMB8	-0.823483	6.17863	-4.35598	3.71965e-05	0.00428287	2.04493
ODF3B	-0.824846	2.73423	-3.94012	0.000167643	0.0141888	0.655271
WDFY4	-0.829223	1.45507	-6.7613	1.69485e-09	1.44109e-06	11.4052
STAT1	-0.829918	5.91123	-3.82764	0.000248112	0.019125	0.295368
ANKRD22	-0.83057	1.01005	-4.36409	3.60906e-05	0.00418167	2.07289
METTL7A	-0.831683	4.46969	-4.04064	0.000117433	0.0108853	0.982826
LCK	-0.832467	1.51228	-4.41987	2.92969e-05	0.00356648	2.26619
GPIHBP1	-0.834237	2.09484	-3.74665	0.000327635	0.0235778	0.0407225
TAP1	-0.83425	5.78838	-4.33965	3.95261e-05	0.00450418	1.98867
RAB3IL1	-0.836365	4.57285	-4.70722	9.78719e-06	0.00143275	3.28486
FCGR2C	-0.837313	2.00986	-4.02003	0.000126381	0.0116027	0.915194
RCSD1	-0.837417	2.8067	-4.69303	1.03406e-05	0.00150002	3.23366
TLR2	-0.837611	2.41259	-4.64887	1.22635e-05	0.00172463	3.07499
TNFRSF1B	-0.83837	4.29947	-4.7334	8.84116e-06	0.00131707	3.37949
CLEC7A	-0.838599	2.18186	-5.39424	6.22076e-07	0.000149482	5.85872
SIGLEC14	-0.838692	1.51778	-4.6144	1.4002e-05	0.00192983	2.9517
SLAMF6	-0.838694	1.41875	-5.2788	1.00033e-06	0.000218381	5.414
MILR1	-0.840325	3.83914	-4.57346	1.63782e-05	0.00220616	2.806
FCGR1CP	-0.84043	1.1724	-5.86535	8.57395e-08	2.84631e-05	7.71718
FUCA1	-0.840673	4.95982	-5.55913	3.13263e-07	8.40457e-05	6.50154
LILRA6	-0.840935	1.57447	-6.04087	4.03274e-08	1.50596e-05	8.42555
MBP	-0.842493	1.67552	-6.86193	1.08001e-09	9.94832e-07	11.829
TXNIP	-0.844536	7.33385	-4.22685	5.99132e-05	0.0063072	1.60383
PLEKHO2	-0.844814	5.13624	-7.37572	1.05729e-10	1.91456e-07	14.0144
FMNL1	-0.846157	3.83528	-4.39611	3.20242e-05	0.0037981	2.18367
DENND1C	-0.846278	2.09477	-6.15188	2.49279e-08	1.04501e-05	8.87751
HLA-C	-0.846896	9.40708	-4.51134	2.07473e-05	0.00267288	2.58636
INPP5D	-0.847545	3.2829	-4.48891	2.25877e-05	0.00286984	2.50746
IKZF1	-0.849586	1.49023	-5.47863	4.38366e-07	0.000111648	6.18661
VWA5A	-0.849656	2.84424	-3.96662	0.000152706	0.013146	0.741079
CSF2RB	-0.852266	2.02365	-6.66156	2.64452e-09	1.85009e-06	10.9868
SPATA20P1	-0.854174	2.16944	-3.46682	0.00083231	0.045867	-0.809085
CCRL2	-0.855132	2.07965	-6.3267	1.16187e-08	6.05797e-06	9.59499
EMB	-0.855477	2.56324	-3.46347	0.000841421	0.0460589	-0.818968
GMFG	-0.855654	5.39773	-3.64092	0.000468448	0.0306393	-0.285959
TRPM2	-0.85707	1.77619	-5.87274	8.30725e-08	2.78618e-05	7.74685
MPP1	-0.859288	4.93842	-7.34293	1.22754e-10	2.12012e-07	13.8741
PARVG	-0.859914	2.43995	-5.09211	2.13571e-06	0.000408452	4.70473
TMEM37	-0.860021	4.11566	-4.21879	6.17041e-05	0.00647109	1.57661
TNFSF12	-0.860668	4.24	-4.97517	3.41241e-06	0.000602547	4.26705
ABI3	-0.861462	3.99478	-4.71023	9.67355e-06	0.0014253	3.29573
CACNA2D4	-0.863369	2.24642	-4.34031	3.94291e-05	0.00450241	1.99095
ITGAX	-0.864593	3.25811	-4.66792	1.13949e-05	0.0016148	3.14332
GPX1	-0.86461	8.63013	-5.76292	1.32649e-07	4.00614e-05	7.30757
DPYD	-0.86476	3.56617	-4.53883	1.869e-05	0.00244933	2.68333
CTSL	-0.866476	6.75349	-4.82981	6.06541e-06	0.000980185	3.73053
LFNG	-0.867096	5.55755	-3.70762	0.000374137	0.0259445	-0.0806542
PILRA	-0.867275	3.40455	-5.36604	6.98909e-07	0.000165782	5.74966
AL133371.2	-0.868369	2.07157	-5.20365	1.35954e-06	0.000275234	5.12696
AMIGO2	-0.868821	2.08086	-3.56123	0.000610756	0.0371025	-0.527727
AC110995.1	-0.869073	1.40688	-6.22624	1.80316e-08	8.23613e-06	9.18187
ITGAL	-0.87186	1.79998	-4.89796	4.63644e-06	0.00078363	3.98103
PRKCH	-0.872129	3.42541	-5.56872	3.00936e-07	8.153e-05	6.53918
PRF1	-0.87272	1.72076	-4.00547	0.000133092	0.0118641	0.867568
SLA	-0.872825	3.29945	-4.18404	7.0045e-05	0.00716898	1.45946
BATF2	-0.876651	1.71589	-4.4091	3.05039e-05	0.00367296	2.22876
CXCR3	-0.876758	1.1956	-4.92778	4.11995e-06	0.00071022	4.09121
CCL4	-0.876902	1.9002	-4.36889	3.54507e-05	0.00413352	2.08947
C1QTNF6	-0.878277	4.84333	-3.82249	0.000252564	0.0193871	0.279066
PSMB8-AS1	-0.880838	3.32274	-4.77087	7.6401e-06	0.00116968	3.51547
SLC43A2	-0.883867	2.85879	-5.53311	3.49277e-07	9.19232e-05	6.39953
FCGR2B	-0.885338	1.47923	-5.19685	1.39764e-06	0.000280891	5.10111
TNFSF8	-0.887385	1.63684	-6.13018	2.73926e-08	1.1298e-05	8.78891
CSTA	-0.889367	2.51604	-4.60815	1.43418e-05	0.00197175	2.9294
GLIPR2	-0.889611	4.10007	-4.85636	5.4639e-06	0.000898747	3.82789
SIGLEC9	-0.890705	2.29683	-5.36848	6.91911e-07	0.00016483	5.75908
PSMB10	-0.892739	4.83883	-5.60667	2.5664e-07	7.09199e-05	6.68847
DOCK8	-0.894433	2.13624	-7.38695	1.00453e-10	1.91456e-07	14.0626
SDSL	-0.897295	3.86961	-5.20626	1.34516e-06	0.000273714	5.13691
CTSZ	-0.897781	8.95065	-4.31477	4.33458e-05	0.00482019	1.90326
GGT5	-0.901557	3.89685	-4.04922	0.000113892	0.0106869	1.01103
TMEM150B	-0.9036	2.08163	-5.17721	1.51379e-06	0.000298801	5.02645
PTPN7	-0.903686	2.14547	-5.78263	1.21992e-07	3.76663e-05	7.38617
PIK3R5	-0.905428	2.06629	-6.45859	6.50328e-09	3.74399e-06	10.1406
NFAM1	-0.906137	2.25506	-5.91244	7.00877e-08	2.42101e-05	7.90644
PTPN22	-0.906527	2.8065	-3.88812	0.000201127	0.016371	0.487984
VMO1	-0.907519	2.80726	-3.95958	0.000156546	0.0134139	0.718239
EBI3	-0.914398	1.93553	-4.4012	3.14199e-05	0.00375057	2.20133
CLEC2B	-0.915065	3.57941	-3.86776	0.000215899	0.0172681	0.422932
TMEM86A	-0.918328	2.88023	-6.56399	4.07971e-09	2.68425e-06	10.579
ARHGAP25	-0.918787	2.90971	-6.30096	1.30064e-08	6.47604e-06	9.48893
C5AR1	-0.91894	3.71172	-4.33054	4.08843e-05	0.00462085	1.95738
CARD6	-0.920457	2.52029	-5.83779	9.64485e-08	3.1356e-05	7.6067
LAG3	-0.922614	1.79506	-4.81549	6.41595e-06	0.00102782	3.67816
CALHM6	-0.923027	3.26868	-4.7297	8.9692e-06	0.00132898	3.3661
LPAR6	-0.923848	4.18889	-5.01957	2.85791e-06	0.000521291	4.43262
CX3CR1	-0.926247	1.7506	-3.62538	0.000493448	0.0316012	-0.333387
DAB2	-0.92965	5.98934	-5.6535	2.10742e-07	6.03486e-05	6.87326
LPXN	-0.930344	3.44558	-6.08283	3.36346e-08	1.3091e-05	8.59604
PLCB2	-0.931141	3.16939	-5.05195	2.51011e-06	0.000470267	4.55381
CD7	-0.933506	1.57371	-4.32999	4.09682e-05	0.00462088	1.95548
GIMAP8	-0.933876	2.78734	-5.39521	6.19596e-07	0.000149482	5.86246
IFIT1	-0.934768	3.69476	-3.63336	0.000480455	0.0312765	-0.309048
PTK2B	-0.93493	3.29474	-5.65599	2.08545e-07	6.00306e-05	6.88309
GPNMB	-0.9394	7.87454	-3.4385	0.000912356	0.0481146	-0.892398
HK3	-0.93943	2.01384	-5.8217	1.03301e-07	3.33875e-05	7.54226
HNMT	-0.940812	4.15533	-5.60886	2.54288e-07	7.06232e-05	6.6971
HLA-E	-0.945708	7.97605	-6.52353	4.88074e-09	3.03088e-06	10.4105
RBM47	-0.94582	2.78143	-6.46798	6.23937e-09	3.65065e-06	10.1795
MFNG	-0.951138	2.86671	-6.82061	1.29975e-09	1.15862e-06	11.6548
IL18	-0.952584	2.62718	-5.35946	7.18127e-07	0.000169192	5.72426
COL15A1	-0.954811	5.23061	-3.77058	0.000301915	0.0222483	0.115552
B2M	-0.957062	10.3251	-5.31939	8.46903e-07	0.000194218	5.56984
CMPK2	-0.957432	2.56356	-3.96253	0.000154924	0.0133162	0.727818
TGFBR2	-0.959563	5.44439	-5.23826	1.18065e-06	0.000247167	5.25893
IFIT3	-0.959972	4.94029	-4.11628	8.95331e-05	0.0086509	1.23288
LILRB5	-0.960882	1.65932	-5.22352	1.25386e-06	0.000258575	5.20265
GIMAP6	-0.961416	3.00164	-5.89813	7.45185e-08	2.52668e-05	7.84888
TMEM229B	-0.963263	2.7523	-4.3972	3.18934e-05	0.0037981	2.18746
EPSTI1	-0.963595	3.09413	-4.33192	4.06763e-05	0.00461622	1.96211
CEBPA	-0.967485	3.02107	-4.68344	1.07313e-05	0.00154855	3.19915
PLTP	-0.96808	7.01108	-4.34507	3.87378e-05	0.00444183	2.00733
BIN2	-0.968495	2.32876	-6.66297	2.62805e-09	1.85009e-06	10.9926
TLR1	-0.969584	2.18421	-6.46668	6.27509e-09	3.65065e-06	10.1742
NPL	-0.970774	3.66059	-6.60143	3.45519e-09	2.35755e-06	10.7353
PARP10	-0.970814	4.75457	-5.30167	9.10834e-07	0.000204634	5.50172
DOK3	-0.975274	3.40633	-6.80171	1.41459e-09	1.23977e-06	11.5752
ACSL5	-0.976448	2.57036	-6.57166	3.94336e-09	2.62581e-06	10.611
GAPLINC	-0.978817	2.22399	-5.58949	2.75837e-07	7.54701e-05	6.62083
CXorf21	-0.98067	1.72274	-6.66492	2.60535e-09	1.85009e-06	11.0008
UBA7	-0.982426	3.99256	-6.55465	4.25227e-09	2.73273e-06	10.5401
VSIR	-0.98257	3.74349	-5.64865	2.15096e-07	6.1278e-05	6.85408
CARD16	-0.98319	3.22014	-3.98867	0.000141256	0.0124116	0.812781
IGLV3-1	-0.983496	1.23438	-3.46679	0.000832392	0.045867	-0.809175
GIMAP7	-0.98356	3.25077	-4.59592	1.50301e-05	0.00204725	2.88583
SAMD9L	-0.98387	3.12655	-5.26054	1.07797e-06	0.000229525	5.34405
VAMP5	-0.984287	6.89122	-4.70962	9.6966e-06	0.0014253	3.29351
IGLV2-8	-0.985825	0.997771	-3.71491	0.000364991	0.0255023	-0.0580312
GAL3ST4	-0.986204	4.16827	-6.30948	1.25298e-08	6.412e-06	9.52403
SHTN1	-0.98648	2.96647	-4.36035	3.6597e-05	0.00423147	2.05999
SAMSN1	-0.987837	2.22644	-6.3604	1.00212e-08	5.4299e-06	9.73405
CCR5	-0.988566	1.54993	-5.62667	2.35947e-07	6.61944e-05	6.76731
CD37	-0.990076	3.07813	-5.41554	5.69598e-07	0.000138073	5.94126
NCF1B	-0.990338	1.32232	-6.95853	6.99679e-10	7.03088e-07	12.2373
GBP4	-0.994746	2.38439	-4.31252	4.37089e-05	0.00485081	1.89553
GIMAP1	-0.996164	1.92481	-7.06434	4.34206e-10	5.21689e-07	12.686
IRF5	-0.997556	2.43419	-6.72589	1.98521e-09	1.59978e-06	11.2565
GRN	-0.998663	9.38242	-6.23455	1.73897e-08	8.14487e-06	9.21594
PPARG	-0.999351	3.61993	-4.15122	7.8909e-05	0.0078297	1.34944
APOC1	-1.00126	5.68025	-3.48824	0.000776215	0.0437771	-0.745728
AL161785.1	-1.00198	1.96115	-5.97271	5.41028e-08	1.92913e-05	8.14953
UCP2	-1.00549	5.4886	-4.74071	8.59343e-06	0.0012906	3.40595
SIRPA	-1.00771	4.3956	-6.47659	6.00648e-09	3.60833e-06	10.2153
IRF8	-1.00815	2.49521	-5.29572	9.33338e-07	0.000207999	5.47888
SUCNR1	-1.01064	2.0233	-4.44681	2.64762e-05	0.00327357	2.36008
HSD3B7	-1.01268	3.28169	-4.47727	2.36034e-05	0.00299201	2.46664
HCK	-1.01531	3.95682	-5.28563	9.7275e-07	0.000215343	5.44017
PCED1B	-1.01562	1.91766	-7.29603	1.51953e-10	2.34695e-07	13.6734
TLR7	-1.01729	1.41881	-6.43218	7.30684e-09	4.12076e-06	10.031
TRBV28	-1.01872	1.29904	-4.65892	1.17976e-05	0.00166334	3.11101
LILRB1	-1.02351	2.58101	-5.61409	2.48768e-07	6.9439e-05	6.71768
SQOR	-1.02399	3.71478	-5.85618	8.91664e-08	2.93336e-05	7.68039
LTBP2	-1.02649	3.47481	-3.73039	0.000346299	0.0246006	-0.00995836
NRROS	-1.03169	2.83147	-7.13172	3.20189e-10	4.1154e-07	12.9725
MYO1F	-1.03307	3.44585	-6.10517	3.05319e-08	1.21208e-05	8.68697
LGALS3BP	-1.03375	8.454	-3.60663	0.000525315	0.0332567	-0.390449
CD163L1	-1.04013	2.35566	-5.59059	2.74568e-07	7.54701e-05	6.62515
TFEC	-1.04337	1.79599	-6.70649	2.16473e-09	1.68508e-06	11.175
NCF1	-1.04344	1.68616	-6.68997	2.33019e-09	1.74034e-06	11.1058
RNASE2	-1.04345	1.45056	-4.85268	5.54363e-06	0.000909155	3.81439
TNFRSF11A	-1.04785	2.59211	-4.28126	4.90576e-05	0.00531631	1.7887
SLAMF7	-1.05063	2.33911	-4.37364	3.48286e-05	0.00407819	2.10587
HLA-B	-1.05184	9.83566	-4.94889	3.78869e-06	0.000660547	4.16943
CD82	-1.05199	5.86119	-4.00808	0.000131863	0.0118164	0.876108
TRDC	-1.05466	1.74193	-3.45073	0.000876944	0.0469641	-0.85649
TNFAIP8L2	-1.05667	3.00037	-5.56074	3.11166e-07	8.38903e-05	6.50784
PTAFR	-1.05705	2.94452	-5.76466	1.31674e-07	3.99854e-05	7.3145
DOK2	-1.05713	3.53194	-6.27853	1.43486e-08	6.95631e-06	9.39662
TMIGD3	-1.06074	2.9497	-5.95651	5.80068e-08	2.04199e-05	8.0841
PCED1B-AS1	-1.06289	1.69878	-6.91946	8.34115e-10	7.94825e-07	12.072
TBXAS1	-1.06344	3.92968	-5.62975	2.32914e-07	6.56771e-05	6.77944
THEMIS2	-1.06386	4.2891	-5.90122	7.35386e-08	2.52443e-05	7.86131
IL32	-1.06669	4.7045	-3.91394	0.000183773	0.0152733	0.570859
IFI35	-1.06796	5.21848	-4.86488	5.28355e-06	0.000874286	3.85919
IGLL5	-1.07046	1.04646	-4.16352	7.54671e-05	0.007556	1.39061
LTB	-1.0715	1.90566	-5.05072	2.52248e-06	0.000470675	4.54922
CFH	-1.07343	4.85897	-4.37019	3.52791e-05	0.00412221	2.09396
FMO3	-1.07515	1.57533	-3.86545	0.000217643	0.0173825	0.415548
SERPING1	-1.08081	6.16229	-3.87554	0.000210135	0.016905	0.447765
ARHGAP4	-1.08145	4.15202	-5.278	1.00363e-06	0.000218381	5.41092
FAM198B	-1.0818	4.90251	-4.56397	1.6983e-05	0.00227268	2.77231
GPSM3	-1.08378	4.78668	-6.31608	1.21727e-08	6.28747e-06	9.55121
AC090559.1	-1.08678	2.35305	-7.14479	3.01799e-10	3.97138e-07	13.0281
HLA-DOA	-1.08692	2.86926	-4.71132	9.63284e-06	0.0014235	3.29965
SLAMF8	-1.08853	2.78067	-4.95805	3.65319e-06	0.000643008	4.20341
LY96	-1.09042	4.41665	-6.72454	1.99726e-09	1.59978e-06	11.2508
SNX20	-1.0919	1.71492	-8.08158	4.14646e-12	3.81944e-08	17.0575
ARHGAP30	-1.09355	2.96282	-7.39074	9.87363e-11	1.91456e-07	14.0788
GYPC	-1.09358	5.07694	-6.25771	1.57165e-08	7.5532e-06	9.31103
TMEM273	-1.09538	2.65783	-4.81175	6.51093e-06	0.00103702	3.66447
HGF	-1.10164	2.1354	-3.49726	0.00075368	0.0427225	-0.718964
IGHA2	-1.10166	1.26716	-3.73347	0.000342688	0.0243754	-0.000370274
GBP2	-1.10344	4.3276	-4.79356	6.99162e-06	0.00110089	3.5981
MNDA	-1.10689	2.73708	-5.79705	1.14737e-07	3.62358e-05	7.44372
GGTA1P	-1.11287	2.18662	-6.02587	4.30261e-08	1.58531e-05	8.3647
PODNL1	-1.11438	3.94917	-3.97381	0.000148878	0.0128657	0.76443
LST1	-1.11548	2.81234	-5.44307	5.08165e-07	0.000127083	6.04817
ARHGDIB	-1.11795	7.06036	-6.1743	2.26123e-08	9.68786e-06	8.96913
ADA2	-1.11864	3.1934	-4.97772	3.37794e-06	0.000598372	4.27653
IGHV5-51	-1.12199	1.36566	-3.87931	0.000207394	0.0167577	0.459817
HPGDS	-1.12201	2.16303	-6.52615	4.8245e-09	3.03001e-06	10.4214
LAT2	-1.12517	4.11623	-5.38018	6.5929e-07	0.000157739	5.80431
CLEC4A	-1.12742	3.74037	-3.5736	0.000586244	0.0361613	-0.490431
BTK	-1.12959	2.59391	-7.39128	9.84903e-11	1.91456e-07	14.0811
IFIH1	-1.1309	3.3773	-5.2811	9.9095e-07	0.000217333	5.42282
CD68	-1.13096	2.65415	-5.16448	1.59403e-06	0.000312408	4.97816
TCN2	-1.13351	3.65764	-6.10388	3.07033e-08	1.21208e-05	8.68171
RAMP3	-1.13474	2.99877	-4.41742	2.95674e-05	0.0035915	2.25767
P2RY6	-1.13557	1.93102	-6.3014	1.29814e-08	6.47604e-06	9.49074
NPC2	-1.13761	7.69248	-6.41555	7.86225e-09	4.3892e-06	9.96216
CD300C	-1.1378	2.9594	-5.07099	2.32521e-06	0.0004386	4.62529
CLEC3B	-1.14764	3.39507	-4.92386	4.18456e-06	0.000716014	4.07669
TNFSF13B	-1.14779	2.49769	-5.48158	4.33005e-07	0.000110793	6.19814
MMP19	-1.14956	3.01223	-4.17898	7.13454e-05	0.00726207	1.44248
BATF	-1.15253	2.51242	-5.00236	3.06149e-06	0.000552949	4.36836
HLA-DRB6	-1.15273	3.13621	-3.83622	0.000240857	0.0186743	0.322579
C1orf162	-1.15613	3.12476	-5.45265	4.88351e-07	0.000122683	6.08543
TMEM176A	-1.15688	3.43301	-4.40386	3.11093e-05	0.00372153	2.21054
PYCARD	-1.15784	3.83836	-6.23509	1.73483e-08	8.14487e-06	9.21818
SERPINA1	-1.15858	3.30509	-4.1909	6.83173e-05	0.00701815	1.48253
PTPN6	-1.16037	3.91334	-5.95443	5.85274e-08	2.04727e-05	8.0757
APOBR	-1.16098	3.44256	-4.79188	7.03773e-06	0.001105	3.59197
OLFML3	-1.16377	7.31714	-4.13356	8.41177e-05	0.00827102	1.29044
LCP2	-1.16529	3.20072	-7.48717	6.35901e-11	1.67357e-07	14.4924
HLA-DQA1	-1.17164	3.92317	-4.18159	7.06729e-05	0.00721987	1.45122
JCHAIN	-1.17439	1.67421	-3.52386	0.000690784	0.040486	-0.639757
CD3D	-1.17528	1.64853	-4.92169	4.2206e-06	0.000719951	4.06869
OAS2	-1.17547	4.33229	-4.67282	1.11812e-05	0.00159332	3.16094
NCF1C	-1.17655	1.90053	-6.20746	1.95714e-08	8.77786e-06	9.10486
SAMHD1	-1.1776	5.5788	-9.09123	3.86461e-14	2.13589e-09	21.4391
HTRA1	-1.18135	7.90229	-4.20687	6.44516e-05	0.00672097	1.53635
DCSTAMP	-1.18221	2.49688	-3.46597	0.000834616	0.045898	-0.811596
DOCK2	-1.18673	2.40668	-8.46157	7.1574e-13	9.88939e-09	18.7057
HCLS1	-1.19093	4.90466	-6.70123	2.21612e-09	1.70112e-06	11.153
ARHGAP9	-1.19448	2.89391	-7.2828	1.61366e-10	2.34695e-07	13.6169
CD48	-1.19758	2.53562	-5.97599	5.33459e-08	1.91449e-05	8.16276
LPAR5	-1.19871	2.36129	-7.80072	1.51154e-11	6.42615e-08	15.8427
APOL3	-1.19888	3.17648	-5.79124	1.17609e-07	3.65169e-05	7.42051
FYB1	-1.20056	2.79963	-5.46377	4.66311e-07	0.000117681	6.1287
NKG7	-1.2035	2.55873	-4.38955	3.28198e-05	0.00387582	2.16092
GJA4	-1.20431	3.82393	-5.42164	5.55404e-07	0.000135823	5.9649
IL2RG	-1.20434	3.11529	-5.31143	8.75048e-07	0.000199844	5.53924
GIMAP2	-1.2071	3.21593	-7.30577	1.45364e-10	2.34695e-07	13.7151
VAV1	-1.20716	2.50006	-7.23063	2.0451e-10	2.89816e-07	13.3941
PSMB9	-1.21006	4.25124	-5.49443	4.10451e-07	0.000106004	6.24827
IGHG4	-1.21323	1.18865	-4.26622	5.18517e-05	0.00558574	1.73745
UBE2L6	-1.2173	5.86155	-6.61277	3.28552e-09	2.2698e-06	10.7826
PSTPIP1	-1.22092	3.17087	-4.53867	1.87019e-05	0.00244933	2.68274
FGL2	-1.22507	2.96592	-5.35903	7.19406e-07	0.000169192	5.72259
APLNR	-1.22608	4.44822	-3.89637	0.000195418	0.0159769	0.514426
SLC15A3	-1.2279	3.88001	-7.31813	1.37421e-10	2.30151e-07	13.7679
SRGN	-1.22797	6.15374	-4.78387	7.26166e-06	0.00113372	3.56279
STAB1	-1.23045	4.95516	-5.04519	2.57907e-06	0.000478322	4.5285
HLA-DMB	-1.23754	3.16732	-6.24924	1.63089e-08	7.77037e-06	9.27625
CD52	-1.24028	3.45912	-4.44891	2.62678e-05	0.0032624	2.36741
TLR4	-1.24142	2.91092	-6.35185	1.04044e-08	5.5828e-06	9.69877
CD84	-1.2416	3.87952	-3.91501	0.000183083	0.0152389	0.574312
MRC1	-1.24319	2.75027	-6.12386	2.81538e-08	1.1493e-05	8.76316
CD2	-1.24576	1.71527	-5.30022	9.16265e-07	0.000205021	5.49616
ITGAM	-1.24979	2.64138	-7.54132	4.96505e-11	1.37204e-07	14.725
LAIR1	-1.25064	3.49475	-6.23088	1.76702e-08	8.19969e-06	9.2009
IGLV3-21	-1.25397	1.41207	-3.75135	0.000322426	0.0232939	0.05539
CCL5	-1.25752	3.84695	-4.13265	8.43931e-05	0.00827102	1.28743
GZMA	-1.25954	2.91908	-3.68873	0.000398833	0.0271067	-0.139068
FCGR2A	-1.26274	5.1036	-5.31957	8.46283e-07	0.000194218	5.57053
LILRB2	-1.26288	2.50773	-6.56037	4.14582e-09	2.69566e-06	10.5639
MMP11	-1.26444	4.97916	-4.44199	2.69609e-05	0.00330394	2.34325
MVP	-1.26617	5.8373	-6.09557	3.18288e-08	1.2476e-05	8.64788
HAVCR2	-1.26642	3.71595	-7.3723	1.07388e-10	1.91456e-07	13.9998
CAPG	-1.26803	6.7115	-6.05704	3.76054e-08	1.43336e-05	8.4912
CXCL12	-1.26935	3.96378	-3.99145	0.000139872	0.0123687	0.821841
ACTA2	-1.27221	6.34705	-3.62624	0.000492031	0.031547	-0.330764
GIMAP4	-1.27507	4.20251	-6.18595	2.14939e-08	9.28065e-06	9.0168
PTPRC	-1.27509	3.26923	-6.4407	7.03741e-09	4.00973e-06	10.0664
IGSF21	-1.27702	3.37157	-5.18194	1.48499e-06	0.000294166	5.04442
RASSF4	-1.27969	3.91227	-6.15127	2.49947e-08	1.04501e-05	8.87499
SECTM1	-1.28293	3.3365	-5.22825	1.2299e-06	0.000254586	5.2207
TRPV2	-1.28378	4.60749	-4.34249	3.91105e-05	0.00447527	1.99846
PIK3AP1	-1.28442	3.22389	-7.1019	3.66418e-10	4.60255e-07	12.8457
CCL8	-1.28505	1.73583	-5.73	1.5253e-07	4.53229e-05	7.17653
ISG15	-1.28617	7.21402	-4.04524	0.000115521	0.0107544	0.997949
C1R	-1.29019	5.80163	-4.27237	5.06919e-05	0.00548267	1.75838
RENBP	-1.29164	4.36229	-5.50051	4.00189e-07	0.000103839	6.27199
FCGBP	-1.29297	2.7424	-4.19169	6.81199e-05	0.00701089	1.48521
HCST	-1.29399	3.07751	-5.43735	5.2037e-07	0.000128968	6.02594
RTP4	-1.29713	2.00594	-7.38655	1.00639e-10	1.91456e-07	14.0608
S100A9	-1.29836	3.62656	-4.04644	0.00011503	0.0107544	1.00187
TRIM22	-1.30214	3.65134	-5.76804	1.29799e-07	3.96337e-05	7.32796
LRRC25	-1.30305	2.95395	-7.39456	9.70285e-11	1.91456e-07	14.0952
CFI	-1.30307	3.68712	-4.24374	5.63164e-05	0.0059971	1.66107
GPR34	-1.30918	3.05409	-6.22916	1.78035e-08	8.19969e-06	9.19384
CD3E	-1.31104	1.58249	-5.9485	6.00377e-08	2.0869e-05	8.05178
HMOX1	-1.31116	6.60146	-4.21683	6.21487e-05	0.00650536	1.56997
MSR1	-1.3128	4.06474	-6.29263	1.34896e-08	6.59772e-06	9.45465
CD209	-1.31431	2.85352	-6.73384	1.91599e-09	1.58049e-06	11.2898
RNASE1	-1.32151	7.58395	-6.14986	2.51476e-08	1.04501e-05	8.86926
GNA15	-1.32271	3.53926	-6.19556	2.06132e-08	9.04167e-06	9.05612
NCKAP1L	-1.32654	3.06797	-8.4944	6.14773e-13	9.88939e-09	18.8482
RARRES3	-1.32778	4.33284	-4.5785	1.6066e-05	0.002171	2.82388
FPR1	-1.33097	2.1316	-6.50089	5.39493e-09	3.27656e-06	10.3163
GJA5	-1.33111	2.39171	-5.50187	3.97929e-07	0.000103739	6.2773
HLA-DPB1	-1.3322	7.1237	-5.58528	2.80747e-07	7.64351e-05	6.60429
IFI6	-1.33739	8.49169	-4.5217	1.99476e-05	0.00258794	2.62286
VCAM1	-1.3422	3.85813	-3.98911	0.000141037	0.0124116	0.814204
IL10RA	-1.34504	2.82459	-7.74584	1.94493e-11	7.16616e-08	15.6058
ADAP2	-1.34537	3.86327	-6.94128	7.56155e-10	7.33179e-07	12.1643
IGLV1-40	-1.3457	1.58502	-3.86141	0.00022072	0.0175522	0.402664
CASP1	-1.34976	3.32301	-7.4648	7.043e-11	1.72919e-07	14.3964
HLA-DQB1	-1.35059	4.28726	-4.8308	6.04177e-06	0.000979227	3.73417
SLC7A7	-1.35076	3.93559	-7.80858	1.45791e-11	6.42615e-08	15.8766
LY86	-1.3517	2.97716	-7.65164	2.99624e-11	9.74097e-08	15.1998
FCGR1A	-1.3523	2.42097	-6.21967	1.85563e-08	8.40631e-06	9.15491
APOL6	-1.35261	3.95396	-6.4731	6.09971e-09	3.62493e-06	10.2008
C3	-1.36104	2.84964	-4.14625	8.03423e-05	0.00792921	1.33282
SASH3	-1.36727	2.72946	-7.81391	1.4226e-11	6.42615e-08	15.8997
GBP1	-1.36916	4.53308	-4.59856	1.48786e-05	0.00203542	2.89525
TRAC	-1.37142	4.06997	-4.70691	9.79917e-06	0.00143275	3.28372
IFITM1	-1.37494	6.94255	-4.95305	3.72647e-06	0.000653824	4.18488
TNFSF10	-1.37839	3.9279	-5.03524	2.68404e-06	0.000494472	4.49124
LYZ	-1.3784	5.1949	-4.78154	7.32821e-06	0.00114077	3.55429
EVI2B	-1.37961	4.01727	-7.00524	5.66905e-10	6.06944e-07	12.4352
CCR1	-1.38135	4.23117	-5.28326	9.82235e-07	0.000216279	5.43109
IFI44L	-1.395	3.79489	-4.73479	8.79358e-06	0.00131352	3.38452
SELL	-1.39662	2.66837	-5.41726	5.6557e-07	0.0001377	5.94791
FERMT3	-1.39767	4.72444	-6.82874	1.25326e-09	1.1355e-06	11.6891
CXCL13	-1.3997	2.48339	-3.45326	0.00086978	0.0467893	-0.849048
IGKV4-1	-1.40018	1.73185	-3.43486	0.000923151	0.0485271	-0.903065
CORO1A	-1.40186	4.05944	-7.46009	7.1961e-11	1.72919e-07	14.3762
OAS1	-1.40301	4.15456	-5.42513	5.47419e-07	0.000135066	5.97847
C2	-1.40481	4.17571	-4.89536	4.68452e-06	0.000788031	3.97141
TMEM176B	-1.40553	4.83188	-5.305	8.98441e-07	0.000203504	5.51454
RAC2	-1.40842	5.77945	-4.32189	4.22174e-05	0.00471367	1.92768
FPR3	-1.40889	3.91064	-6.12282	2.82812e-08	1.1493e-05	8.75892
RSAD2	-1.41301	2.79342	-4.49935	2.17122e-05	0.00278961	2.54416
WAS	-1.41366	3.92851	-7.81627	1.40727e-11	6.42615e-08	15.9098
IGHV3-23	-1.4172	1.57396	-4.01475	0.000128773	0.0117277	0.897934
LAPTM5	-1.41755	7.96965	-5.68885	1.81541e-07	5.30868e-05	7.01317
IGHV4-39	-1.41876	1.44861	-4.22976	5.9277e-05	0.00625214	1.6137
SELPLG	-1.4194	4.48361	-7.02876	5.09858e-10	5.75078e-07	12.535
TREM2	-1.42534	4.18179	-6.29522	1.33378e-08	6.58172e-06	9.46528
IGKV1-5	-1.42657	1.63344	-3.90252	0.000191259	0.0157534	0.534183
TYMP	-1.42863	5.51474	-5.79126	1.17596e-07	3.65169e-05	7.42061
APBB1IP	-1.43484	3.75513	-7.17966	2.577e-10	3.4738e-07	13.1767
CCL2	-1.43594	3.77562	-4.73037	8.94582e-06	0.00132898	3.36853
SLCO2B1	-1.43597	3.88974	-7.00363	5.71056e-10	6.06944e-07	12.4283
APOE	-1.43781	8.95753	-4.8483	5.64013e-06	0.000919524	3.7983
ITGB2	-1.43799	4.92238	-6.96506	6.79414e-10	6.95367e-07	12.2649
LCP1	-1.44112	5.37945	-6.34955	1.05102e-08	5.58537e-06	9.68925
LGALS9	-1.44781	4.45408	-7.77822	1.6762e-11	6.61714e-08	15.7455
C3AR1	-1.44918	3.68188	-7.9104	9.12665e-12	5.60458e-08	16.3166
CD4	-1.45171	5.75098	-6.19281	2.08609e-08	9.07826e-06	9.04489
MS4A7	-1.45389	3.99279	-6.30714	1.26593e-08	6.41883e-06	9.51436
CST3	-1.45535	9.19601	-4.57302	1.64061e-05	0.00220616	2.80442
SLC37A2	-1.45695	4.76305	-3.80485	0.0002684	0.0203269	0.223329
VAMP8	-1.46016	5.9413	-6.57651	3.85934e-09	2.6012e-06	10.6313
NCF4	-1.46947	3.2864	-8.00002	6.03989e-12	4.76649e-08	16.7043
MPEG1	-1.47603	3.96252	-6.52699	4.80658e-09	3.03001e-06	10.4249
TRBC2	-1.48481	2.40214	-4.69416	1.02952e-05	0.00149736	3.23775
CYTH4	-1.48731	3.94481	-7.38916	9.94468e-11	1.91456e-07	14.072
IGLC3	-1.4889	1.74245	-4.1303	8.51136e-05	0.00828258	1.27958
AIF1	-1.48954	4.78633	-6.90722	8.81268e-10	8.25524e-07	12.0203
IGKV3-15	-1.50081	1.54293	-4.15553	7.76872e-05	0.00773624	1.36384
HLA-DMA	-1.50214	5.47603	-7.21237	2.22175e-10	3.06979e-07	13.3162
ALOX5AP	-1.50741	3.82313	-6.96758	6.71742e-10	6.95367e-07	12.2756
CTSS	-1.51014	4.66642	-6.95164	7.21727e-10	7.12293e-07	12.2081
RNASE6	-1.51204	4.74745	-6.7984	1.43565e-09	1.23977e-06	11.5613
PLEK	-1.51712	3.73692	-8.80087	1.48551e-13	4.10506e-09	20.179
APOL1	-1.52089	4.82608	-5.32866	8.15223e-07	0.00018931	5.60553
ANPEP	-1.52313	6.28452	-5.28529	9.74085e-07	0.000215343	5.43889
SIGLEC1	-1.52447	2.61421	-7.03532	4.94998e-10	5.69949e-07	12.5628
MS4A6A	-1.52652	4.39562	-6.05362	3.81657e-08	1.44475e-05	8.4773
AC138207.5	-1.52859	3.66569	-6.38658	8.93183e-09	4.88757e-06	9.84224
SPI1	-1.53089	6.10537	-6.20497	1.97848e-08	8.77786e-06	9.09466
LILRB4	-1.53997	3.07198	-7.28616	1.58921e-10	2.34695e-07	13.6312
HLA-DRA	-1.54675	8.51577	-5.81554	1.06048e-07	3.40759e-05	7.51763
IFI27	-1.54968	5.17802	-4.56168	1.71321e-05	0.00228709	2.76419
MX1	-1.55765	4.5805	-4.97825	3.3707e-06	0.000598372	4.27853
IGKV3-20	-1.55949	1.80645	-4.1663	7.47113e-05	0.00750753	1.39991
CSF1	-1.5656	5.98709	-6.69341	2.29469e-09	1.7373e-06	11.1202
RN7SL138P	-1.5695	3.90348	-5.79984	1.13379e-07	3.62016e-05	7.45489
HLA-DPA1	-1.58135	5.3109	-5.7357	1.48887e-07	4.44793e-05	7.19921
C1S	-1.59729	5.29346	-4.19934	6.62481e-05	0.00686941	1.51095
FCGR3A	-1.60526	4.45766	-5.26827	1.0444e-06	0.000225476	5.37366
IGLV2-14	-1.61376	1.6994	-4.07956	0.000102172	0.00975272	1.11111
CD14	-1.61386	6.04602	-6.01206	4.56676e-08	1.64964e-05	8.30873
BST2	-1.62479	6.3422	-5.55673	3.16434e-07	8.44865e-05	6.4921
HLA-DRB1	-1.63722	7.87685	-6.20418	1.9853e-08	8.77786e-06	9.09143
FCER1G	-1.64398	7.19186	-7.05903	4.44752e-10	5.22991e-07	12.6634
IGKV3-11	-1.65427	1.51458	-4.98001	3.34715e-06	0.000596743	4.28508
MS4A4A	-1.65898	3.64519	-7.54768	4.82261e-11	1.37204e-07	14.7524
F13A1	-1.665	3.86008	-5.32238	8.36565e-07	0.000193453	5.58134
CD74	-1.69296	9.72871	-6.34539	1.0704e-08	5.6342e-06	9.67208
HLA-DRB5	-1.6998	5.66858	-4.5436	1.83536e-05	0.00242555	2.7002
CYBB	-1.70539	4.06845	-7.01929	5.3211e-10	5.88173e-07	12.4948
CD53	-1.73036	5.22106	-8.24365	1.96158e-12	2.16826e-08	17.76
CSF1R	-1.73976	6.10216	-6.11437	2.93371e-08	1.18351e-05	8.72447
TYROBP	-1.75449	7.98217	-7.58264	4.10972e-11	1.26187e-07	14.9028
IGHM	-1.78982	1.96213	-4.49857	2.17764e-05	0.00278961	2.54142
FOLR2	-1.80026	5.57634	-7.29113	1.55374e-10	2.34695e-07	13.6525
CD163	-1.80807	3.91307	-7.68965	2.51703e-11	8.69446e-08	15.3635
IGHG3	-1.81536	1.73599	-4.89462	4.69817e-06	0.000788031	3.96869
C1QC	-1.82087	7.5567	-6.67292	2.5141e-09	1.82828e-06	11.0343
CXCL10	-1.85838	3.36819	-5.23544	1.19433e-06	0.000249087	5.24816
C1QA	-1.91838	7.11277	-6.74497	1.82313e-09	1.52667e-06	11.3366
C1QB	-1.92947	6.98667	-6.67568	2.48343e-09	1.82828e-06	11.0459
IGLC2	-1.98486	2.41802	-4.44292	2.68672e-05	0.00330112	2.34648
VSIG4	-2.07104	3.74941	-7.97115	6.89946e-12	4.76649e-08	16.5793
IGHG2	-2.14309	1.91056	-5.67542	1.92132e-07	5.58881e-05	6.95998
IGHA1	-2.51679	2.87805	-5.23107	1.21584e-06	0.00025262	5.23146
IGHG1	-2.54739	2.87383	-4.84972	5.60852e-06	0.000917077	3.80353
IGKC	-3.08519	3.32206	-5.78048	1.23115e-07	3.78017e-05	7.37757
