# Supplementary material for: Analysis of Immune–Stromal Score-Based Gene Signature and Molecular Subtypes in Osteosarcoma: Implications for Prognosis and Tumor Immune Microenvironment
Source: Front Genet. 2021 Sep 23;12:699385. doi: 10.3389/fgene.2021.699385 (PMC8495166; doi:10.3389/fgene.2021.699385)
Supplement: Supplementary file 3 [file Table4.XLSX]

## Sheet: Sheet1
ID	logFC	AveExpr	t	P.Value	adj.P.Val	B
TYROBP	2.02512	7.98217	9.95646	7.05827e-16	3.37897e-11	25.2435
WAS	1.59404	3.92851	9.8374	1.22276e-15	3.37897e-11	24.7294
ARHGDIB	1.41526	7.06036	9.16912	2.69608e-14	4.96689e-10	21.83
PTPN6	1.49152	3.91334	8.98937	6.20436e-14	8.57257e-10	21.0473
AIF1	1.72697	4.78633	8.92741	8.26954e-14	9.14082e-10	20.7773
VAMP8	1.74363	5.9413	8.88719	9.9649e-14	9.179e-10	20.6021
NCF4	1.54638	3.2864	8.78559	1.59613e-13	1.26022e-09	20.1592
C1QA	2.23379	7.11277	8.74031	1.96898e-13	1.36027e-09	19.9618
LST1	1.497	2.81234	8.62269	3.39634e-13	1.95409e-09	19.449
SNX20	1.13065	1.71492	8.61401	3.53566e-13	1.95409e-09	19.4112
C1orf162	1.54551	3.12476	8.58046	4.13032e-13	2.07522e-09	19.2649
CD53	1.76057	5.22106	8.50941	5.74018e-13	2.64373e-09	18.9552
HLA-DMA	1.65052	5.47603	8.48785	6.34289e-13	2.6966e-09	18.8612
FCER1G	1.82377	7.19186	8.42825	8.35853e-13	3.13448e-09	18.6015
LGALS9	1.51423	4.45408	8.42444	8.50713e-13	3.13448e-09	18.5849
LRRC25	1.40068	2.95395	8.38376	1.02695e-12	3.54736e-09	18.4076
C1QB	2.19507	6.98667	8.26648	1.7666e-12	5.74332e-09	17.8968
NCF1	1.18032	1.68616	8.20276	2.37152e-12	7.28162e-09	17.6194
C1QC	2.05938	7.5567	8.17527	2.69266e-12	7.83254e-09	17.4998
LILRB2	1.44223	2.50773	8.15386	2.9725e-12	8.2142e-09	17.4066
LILRB4	1.64007	3.07198	8.11105	3.62211e-12	9.53269e-09	17.2204
CD74	1.95904	9.72871	8.02267	5.44526e-12	1.36795e-08	16.8362
NCF1C	1.37845	1.90053	7.9867	6.42704e-12	1.54439e-08	16.68
MS4A4A	1.70846	3.64519	7.93706	8.07855e-12	1.86035e-08	16.4644
CD14	1.91888	6.04602	7.88361	1.03323e-11	2.23263e-08	16.2324
GIMAP2	1.26253	3.21593	7.88004	1.05031e-11	2.23263e-08	16.217
RNASE6	1.64893	4.74745	7.83236	1.30787e-11	2.67716e-08	16.0102
LCP2	1.1951	3.20072	7.81508	1.41602e-11	2.79502e-08	15.9353
GPSM3	1.23634	4.78668	7.78334	1.63836e-11	3.12237e-08	15.7978
PYCARD	1.33046	3.83836	7.76294	1.79927e-11	3.31473e-08	15.7094
ARL11	0.818252	1.33272	7.72563	2.13545e-11	3.80716e-08	15.5479
LY86	1.35558	2.97716	7.689	2.52617e-11	4.36301e-08	15.3894
SPI1	1.75211	6.10537	7.66628	2.80358e-11	4.66972e-08	15.2912
PCED1B	1.04581	1.91766	7.66097	2.87274e-11	4.66972e-08	15.2682
PILRA	1.10035	3.40455	7.65439	2.9607e-11	4.6752e-08	15.2398
DOK2	1.19208	3.53194	7.57919	4.17783e-11	6.4139e-08	14.9149
FCGR3A	2.05155	4.45766	7.57059	4.34569e-11	6.49128e-08	14.8778
GPX1	1.0317	8.63013	7.53678	5.07231e-11	7.37727e-08	14.7319
HLA-DRA	1.82774	8.51577	7.49528	6.13163e-11	8.68931e-08	14.553
CYTH4	1.49789	3.94481	7.47633	6.68597e-11	9.23801e-08	14.4714
NCF1B	1.03283	1.32232	7.44777	7.61698e-11	1.02677e-07	14.3484
ARHGAP9	1.20997	2.89391	7.4388	7.9354e-11	1.03512e-07	14.3097
HLA-DRB1	1.84015	7.87685	7.43556	8.05353e-11	1.03512e-07	14.2958
PCED1B-AS1	1.11037	1.69878	7.42436	8.47536e-11	1.06458e-07	14.2476
FOLR2	1.81192	5.57634	7.36845	1.09354e-10	1.34306e-07	14.0072
ITGB2	1.48641	4.92238	7.34601	1.21118e-10	1.4552e-07	13.9108
NPC2	1.23628	7.69248	7.30311	1.47224e-10	1.73123e-07	13.7266
MS4A6A	1.72352	4.39562	7.28483	1.59976e-10	1.84199e-07	13.6482
NRROS	1.04317	2.83147	7.26058	1.78615e-10	2.01463e-07	13.5442
GIMAP4	1.41403	4.20251	7.24976	1.8761e-10	2.07376e-07	13.4979
LILRB1	1.213	2.58101	7.2239	2.10973e-10	2.28579e-07	13.3871
VSIG4	1.95244	3.74941	7.21705	2.17636e-10	2.28579e-07	13.3578
TBXAS1	1.25687	3.92968	7.21547	2.19199e-10	2.28579e-07	13.351
CASP1	1.31643	3.32301	7.16551	2.74916e-10	2.81372e-07	13.1373
HLA-DPB1	1.57268	7.1237	7.13494	3.1573e-10	3.14512e-07	13.0067
SELPLG	1.43255	4.48361	7.13288	3.18678e-10	3.14512e-07	12.9979
PSMB10	1.04918	4.83883	7.11597	3.44017e-10	3.33563e-07	12.9257
DLG5	-1.08153	3.51357	-7.09154	3.8421e-10	3.66112e-07	12.8214
HLA-E	0.996487	7.97605	7.0743	4.15339e-10	3.89067e-07	12.7479
HLA-DMB	1.3408	3.16732	7.06176	4.39532e-10	4.04868e-07	12.6945
IL10RA	1.27047	2.82459	7.05013	4.63243e-10	4.19713e-07	12.6449
SAMHD1	1.01908	5.5788	7.04575	4.72494e-10	4.2119e-07	12.6263
GIMAP1	0.993778	1.92481	7.03763	4.90109e-10	4.29958e-07	12.5917
SRGN	1.61242	6.15374	7.01042	5.54115e-10	4.78513e-07	12.4759
IGSF21	1.56287	3.37157	6.91528	8.50353e-10	7.23036e-07	12.0717
IL12RB1	1.00261	1.66177	6.9104	8.69217e-10	7.27877e-07	12.051
SASH3	1.26768	2.72946	6.90134	9.05304e-10	7.46781e-07	12.0126
IFI30	0.985248	1.94061	6.87977	9.97398e-10	8.1065e-07	11.9212
GNA15	1.41704	3.53926	6.87313	1.02759e-09	8.23082e-07	11.8931
SLAMF8	1.37121	2.78067	6.86195	1.08041e-09	8.53028e-07	11.8458
ITGAM	1.17748	2.64138	6.84932	1.14338e-09	8.90033e-07	11.7923
HCST	1.51502	3.07751	6.82657	1.26614e-09	9.71901e-07	11.6961
PLEK	1.30713	3.73692	6.8165	1.32454e-09	1.0028e-06	11.6535
BTK	1.07336	2.59391	6.81187	1.35228e-09	1.00997e-06	11.634
CCRL2	0.897636	2.07965	6.80866	1.37191e-09	1.01097e-06	11.6204
AC108449.2	-0.980799	2.44967	-6.77507	1.5944e-09	1.15946e-06	11.4785
FCGR1CP	0.925777	1.1724	6.76332	1.68035e-09	1.2061e-06	11.429
BIN2	0.977182	2.32876	6.75512	1.74307e-09	1.23048e-06	11.3944
PIK3AP1	1.2439	3.22389	6.75311	1.75885e-09	1.23048e-06	11.3859
TNFAIP8L2	1.20626	3.00037	6.73454	1.91095e-09	1.31736e-06	11.3077
CD48	1.29807	2.53562	6.73223	1.93071e-09	1.31736e-06	11.2979
CD4	1.53374	5.75098	6.72321	2.01002e-09	1.35475e-06	11.26
S100A9	1.89856	3.62656	6.70677	2.16299e-09	1.44029e-06	11.1908
NCKAP1L	1.1519	3.06797	6.70244	2.20519e-09	1.45091e-06	11.1725
COLGALT2	-1.48069	3.51863	-6.69553	2.27421e-09	1.47871e-06	11.1434
MPEG1	1.4971	3.96252	6.66876	2.5623e-09	1.64666e-06	11.0309
IRF5	0.991455	2.43419	6.66306	2.62813e-09	1.66955e-06	11.007
SQOR	1.11716	3.71478	6.6524	2.75588e-09	1.73082e-06	10.9622
FCGR1A	1.41312	2.42097	6.64132	2.89508e-09	1.79781e-06	10.9157
TET1	-0.869584	1.26275	-6.62941	3.05258e-09	1.87455e-06	10.8657
USP37	-0.83862	1.82226	-6.61431	3.2645e-09	1.97674e-06	10.8024
LAPTM5	1.57278	7.96965	6.61253	3.29051e-09	1.97674e-06	10.7949
FERMT3	1.36685	4.72444	6.59866	3.49959e-09	2.07973e-06	10.7368
CXorf21	0.971887	1.72274	6.57446	3.89639e-09	2.26767e-06	10.6354
SIGLEC7	0.974777	1.79752	6.57437	3.89789e-09	2.26767e-06	10.6351
ATP6V0E1	0.892981	7.83911	6.56494	4.06431e-09	2.33986e-06	10.5956
LY96	1.07165	4.41665	6.54899	4.36215e-09	2.48544e-06	10.5289
ABI3	1.09413	3.99478	6.53444	4.65249e-09	2.62382e-06	10.4681
CTSS	1.4493	4.66642	6.52494	4.85247e-09	2.70587e-06	10.4284
CALHM6	1.16715	3.26868	6.52292	4.89591e-09	2.70587e-06	10.42
HAVCR2	1.1697	3.71595	6.5071	5.25095e-09	2.87336e-06	10.354
RNASE1	1.37082	7.58395	6.49116	5.63423e-09	3.05287e-06	10.2875
PRRC2B	-1.02169	5.1004	-6.48814	5.7101e-09	3.06394e-06	10.2749
MYO1F	1.07564	3.44585	6.4787	5.95322e-09	3.13619e-06	10.2356
TMEM86A	0.910232	2.88023	6.47724	5.99165e-09	3.13619e-06	10.2295
FCGRT	0.849251	6.77015	6.47636	6.01498e-09	3.13619e-06	10.2258
DENND1C	0.873247	2.09477	6.44277	6.97622e-09	3.6002e-06	10.086
FCGR2A	1.44642	5.1036	6.44086	7.03519e-09	3.6002e-06	10.0781
CD209	1.27469	2.85352	6.4286	7.42604e-09	3.76534e-06	10.0271
LMO2	1.00408	3.88947	6.42634	7.50034e-09	3.76844e-06	10.0177
KAT6B	-0.921662	3.11445	-6.42097	7.6798e-09	3.82385e-06	9.99536
PTAFR	1.13855	2.94452	6.41553	7.86606e-09	3.88162e-06	9.97276
SLC15A3	1.1275	3.88001	6.40723	8.15903e-09	3.98371e-06	9.93827
CSF1	1.52073	5.98709	6.40562	8.21709e-09	3.98371e-06	9.93158
TMEM176B	1.6068	4.83188	6.40233	8.337e-09	4.00224e-06	9.91792
P2RY6	1.14763	1.93102	6.40061	8.40015e-09	4.00224e-06	9.9108
ZBED6	-1.18171	1.95168	-6.39354	8.66566e-09	4.09345e-06	9.88145
TLR8	0.64151	0.832089	6.37893	9.24115e-09	4.3283e-06	9.82081
SLC22A18AS	0.659282	1.30991	6.37605	9.35866e-09	4.34651e-06	9.80889
GPR65	0.899476	1.42785	6.36704	9.73672e-09	4.48441e-06	9.77154
HLA-DPA1	1.69986	5.3109	6.36193	9.95807e-09	4.54845e-06	9.75034
CYBB	1.59508	4.06845	6.33668	1.11254e-08	5.03999e-06	9.64581
HLA-DQA1	1.60365	3.92317	6.32668	1.16243e-08	5.22318e-06	9.60444
FCGR1B	0.840354	1.13231	6.32007	1.19663e-08	5.3335e-06	9.5771
LCP1	1.43629	5.37945	6.31797	1.20766e-08	5.33962e-06	9.56844
MFNG	0.903873	2.86671	6.31471	1.22509e-08	5.37367e-06	9.55493
IFITM3	0.994069	10.0323	6.30848	1.25898e-08	5.47883e-06	9.5292
FPR3	1.43653	3.91064	6.29868	1.31423e-08	5.67461e-06	9.4887
DOK3	0.926513	3.40633	6.29509	1.33501e-08	5.69121e-06	9.4739
CARD16	1.39495	3.22014	6.29447	1.33867e-08	5.69121e-06	9.47132
CD72	0.884132	2.18947	6.28435	1.39927e-08	5.90343e-06	9.42958
ZNF292	-0.871484	3.1178	-6.27998	1.42629e-08	5.97183e-06	9.41154
TMEM150B	1.0327	2.08163	6.22873	1.78437e-08	7.41493e-06	9.20035
LPAR5	1.03927	2.36129	6.22665	1.80065e-08	7.42676e-06	9.19179
HK3	0.983052	2.01384	6.21225	1.91734e-08	7.84945e-06	9.13259
ARHGAP25	0.908064	2.90971	6.19371	2.07871e-08	8.39521e-06	9.05641
ZC3HAV1L	-1.07913	3.9449	-6.19345	2.08103e-08	8.39521e-06	9.05536
BNIP3	-1.27461	5.40929	-6.18374	2.17098e-08	8.67357e-06	9.01547
CSF1R	1.75319	6.10216	6.18264	2.18142e-08	8.67357e-06	9.01095
MKI67	-0.918004	4.78827	-6.17875	2.21868e-08	8.75871e-06	8.99498
KLHL11	-0.966331	2.3761	-6.17283	2.27652e-08	8.92333e-06	8.97072
EVI2B	1.26856	4.01727	6.16901	2.31471e-08	9.00911e-06	8.95504
CD163	1.56456	3.91307	6.1338	2.69743e-08	1.04253e-05	8.81081
LILRA1	0.610818	0.788934	6.13184	2.72054e-08	1.04416e-05	8.80277
ALOX5AP	1.38431	3.82313	6.12727	2.77505e-08	1.05773e-05	8.78407
MPP1	0.763216	4.93842	6.12104	2.85106e-08	1.07647e-05	8.7586
PIK3R5	0.872857	2.06629	6.12006	2.86317e-08	1.07647e-05	8.7546
SPEN	-0.826614	4.29861	-6.10012	3.12182e-08	1.15796e-05	8.67309
GAS2L3	-0.808817	3.88232	-6.09638	3.17291e-08	1.16907e-05	8.65779
NANOS1	-0.905425	1.19245	-6.07112	3.53952e-08	1.29551e-05	8.55475
UHRF1BP1L	-0.797163	3.60648	-6.04187	4.01672e-08	1.4605e-05	8.43557
HCK	1.11771	3.95682	6.03505	4.13677e-08	1.48296e-05	8.40782
CCR1	1.52102	4.23117	6.03399	4.15575e-08	1.48296e-05	8.40351
CCL8	1.33299	1.73583	6.03381	4.15898e-08	1.48296e-05	8.40277
HLA-DQB1	1.59234	4.28726	6.03114	4.20724e-08	1.49055e-05	8.3919
HLA-B	1.21618	9.83566	6.02535	4.31375e-08	1.50771e-05	8.36835
ECSCR	1.06884	2.71314	6.02483	4.32343e-08	1.50771e-05	8.36623
CORO1A	1.2197	4.05944	6.02408	4.33752e-08	1.50771e-05	8.36317
LAG3	1.08932	1.79506	6.02225	4.37187e-08	1.51015e-05	8.35574
EBI3	1.15894	1.93553	6.01414	4.52748e-08	1.54889e-05	8.32278
GRN	0.974036	9.38242	6.0135	4.54006e-08	1.54889e-05	8.32017
SLCO2B1	1.29513	3.88974	5.99851	4.84303e-08	1.64211e-05	8.25931
AL161785.1	1.00088	1.96115	5.96342	5.63265e-08	1.8982e-05	8.11702
UBE2L6	1.1344	5.86155	5.96172	5.67412e-08	1.90059e-05	8.11011
PSMB9	1.28304	4.25124	5.96015	5.71249e-08	1.90191e-05	8.10376
MLKL	0.748	2.97014	5.94555	6.08226e-08	2.00129e-05	8.04468
PLCB2	1.04978	3.16939	5.94551	6.08337e-08	2.00129e-05	8.0445
ANKRD26	-0.748443	2.33924	-5.93761	6.29335e-08	2.05811e-05	8.01254
MS4A7	1.39314	3.99279	5.92965	6.51206e-08	2.107e-05	7.98036
RHOG	0.705931	6.54088	5.9294	6.5191e-08	2.107e-05	7.97934
ZNF512B	-0.974612	4.30297	-5.92216	6.72462e-08	2.16079e-05	7.95011
PLEKHO2	0.72982	5.13624	5.90571	7.21616e-08	2.30533e-05	7.88366
LAT2	1.20205	4.11623	5.89292	7.62243e-08	2.42113e-05	7.83208
TYMP	1.44606	5.51474	5.89064	7.69711e-08	2.43088e-05	7.8229
SAT1	0.865792	8.06951	5.88772	7.79401e-08	2.4475e-05	7.81112
SIGLEC1	1.35233	2.61421	5.8826	7.96684e-08	2.48764e-05	7.79046
CD37	1.05097	3.07813	5.88013	8.05133e-08	2.49989e-05	7.78053
GIMAP8	0.993056	2.78734	5.87158	8.35128e-08	2.57854e-05	7.74608
HLA-F	1.09901	5.09004	5.86625	8.54371e-08	2.6233e-05	7.72463
B2M	1.02669	10.3251	5.85692	8.89135e-08	2.71491e-05	7.68708
MED13L	-0.861464	3.92464	-5.85563	8.94032e-08	2.71491e-05	7.6819
HLA-A	0.953649	9.78031	5.85164	9.09405e-08	2.7465e-05	7.66585
TNFSF13B	1.20311	2.49769	5.84981	9.16544e-08	2.74697e-05	7.65849
CD300A	1.05545	3.37536	5.84654	9.29412e-08	2.76165e-05	7.64536
PPFIA4	-1.07852	1.82112	-5.8302	9.96549e-08	2.94531e-05	7.57969
MNDA	1.10956	2.73708	5.81653	1.05635e-07	3.10545e-05	7.52482
TMEM176A	1.42656	3.43301	5.78898	1.18777e-07	3.47331e-05	7.41444
RHOC	0.629987	8.07662	5.7814	1.22667e-07	3.56819e-05	7.3841
TPR	-0.716891	4.95276	-5.77253	1.27382e-07	3.68594e-05	7.3486
CDK5RAP2	-0.616733	4.57187	-5.75913	1.34844e-07	3.87911e-05	7.29502
TRPM2	0.845087	1.77619	5.75805	1.35461e-07	3.87911e-05	7.29072
RFX7	-0.685929	2.54377	-5.75467	1.37419e-07	3.9109e-05	7.27722
IKZF1	0.880389	1.49023	5.7537	1.37987e-07	3.9109e-05	7.27334
VAV1	1.03577	2.50006	5.75019	1.40055e-07	3.94927e-05	7.25933
SCAI	-0.588866	1.91282	-5.74422	1.4365e-07	4.03009e-05	7.23548
TMIGD3	1.03319	2.9497	5.73996	1.46266e-07	4.08274e-05	7.2185
TREM2	1.33555	4.18179	5.73575	1.48898e-07	4.13533e-05	7.20171
ADA2	1.24244	3.1934	5.72921	1.53084e-07	4.23031e-05	7.17562
CCL2	1.65936	3.77562	5.7278	1.53999e-07	4.23444e-05	7.17001
R3HDM1	-0.602677	4.60843	-5.72424	1.56338e-07	4.27747e-05	7.15583
DEF6	0.934304	2.61322	5.71623	1.61735e-07	4.35971e-05	7.12389
ASH1L	-0.901993	4.08509	-5.71593	1.61936e-07	4.35971e-05	7.12272
ERCC6L2	-0.699908	3.20969	-5.71502	1.62564e-07	4.35971e-05	7.11908
GIMAP7	1.16082	3.25077	5.71349	1.63621e-07	4.35971e-05	7.11298
PTPN7	0.895835	2.14547	5.71283	1.64077e-07	4.35971e-05	7.11036
LYZ	1.57611	5.1949	5.71113	1.65266e-07	4.37029e-05	7.10357
HCLS1	1.06664	4.90466	5.70779	1.67614e-07	4.41129e-05	7.09029
CXCL10	1.97918	3.36819	5.70163	1.72036e-07	4.50619e-05	7.06579
NFAM1	0.882779	2.25506	5.70011	1.73149e-07	4.51396e-05	7.05972
CXCL16	0.883666	5.05695	5.69457	1.77254e-07	4.5993e-05	7.03767
APOBR	1.32102	3.44256	5.68595	1.83826e-07	4.74751e-05	7.00342
TNPO2	-0.758539	5.50885	-5.68166	1.8719e-07	4.81191e-05	6.98636
FAN1	-0.726355	2.81772	-5.67818	1.89956e-07	4.86041e-05	6.97256
SDSL	0.955295	3.86961	5.66604	1.99942e-07	5.09236e-05	6.92435
MNS1	-1.0233	3.59319	-5.65919	2.05802e-07	5.19825e-05	6.89718
ADAP2	1.1707	3.86327	5.65899	2.05981e-07	5.19825e-05	6.89636
C5AR1	1.12922	3.71172	5.65271	2.11499e-07	5.31324e-05	6.87149
DOCK2	0.917326	2.40668	5.64437	2.19067e-07	5.46035e-05	6.83842
ARHGAP30	0.913334	2.96282	5.64316	2.20186e-07	5.46035e-05	6.83363
CD300C	1.23224	2.9594	5.64302	2.20319e-07	5.46035e-05	6.83306
CARD11	0.709039	1.37761	5.6355	2.27406e-07	5.58591e-05	6.80328
CCR5	0.989244	1.54993	5.63196	2.30815e-07	5.62204e-05	6.78928
GIMAP6	0.930102	3.00164	5.63186	2.30912e-07	5.62204e-05	6.78889
ARHGAP11A	-0.816096	3.90917	-5.62898	2.33731e-07	5.66572e-05	6.77747
SNCG	1.29867	3.22144	5.61989	2.42833e-07	5.86066e-05	6.74154
NT5DC3	-0.740167	2.56616	-5.61788	2.44903e-07	5.88492e-05	6.73356
SCAPER	-0.710319	2.63376	-5.61452	2.48377e-07	5.91695e-05	6.72031
RGS18	0.738745	1.36536	5.61168	2.51363e-07	5.95258e-05	6.70907
MLLT10	-0.662206	3.6616	-5.61105	2.52027e-07	5.95258e-05	6.70659
ECT2	-0.783957	3.99247	-5.60693	2.56428e-07	5.99741e-05	6.69031
IL2RG	1.25339	3.11529	5.60637	2.57032e-07	5.99741e-05	6.6881
AL133371.2	0.917752	2.07157	5.60624	2.57181e-07	5.99741e-05	6.68755
LAIR1	1.15918	3.49475	5.59585	2.68644e-07	6.23841e-05	6.64654
SYNGAP1	-0.699337	2.73161	-5.59086	2.74324e-07	6.31554e-05	6.62686
LPAR6	1.00153	4.18889	5.59041	2.74844e-07	6.31554e-05	6.62508
AC138207.5	1.39196	3.66569	5.58861	2.76934e-07	6.31554e-05	6.61796
C3AR1	1.15457	3.68188	5.58807	2.77554e-07	6.31554e-05	6.61586
PRDM2	-0.751657	4.07242	-5.58797	2.77679e-07	6.31554e-05	6.61543
ZNF770	-0.913671	3.47923	-5.58167	2.8511e-07	6.45797e-05	6.5906
SHPRH	-0.617165	1.48101	-5.57338	2.95193e-07	6.65907e-05	6.55792
CST3	1.69189	9.19601	5.56493	3.05826e-07	6.87089e-05	6.52465
FCGR2B	0.929451	1.47923	5.54758	3.28862e-07	7.35852e-05	6.45637
SAMSN1	0.896174	2.22644	5.53918	3.40623e-07	7.53022e-05	6.42333
PDK1	-0.979359	2.29677	-5.53118	3.52191e-07	7.74972e-05	6.39193
SELL	1.4181	2.66837	5.53039	3.53356e-07	7.74972e-05	6.38883
RARRES3	1.53389	4.33284	5.52448	3.62198e-07	7.91224e-05	6.3656
HECTD4	-0.640844	3.03175	-5.52032	3.68544e-07	8.01916e-05	6.34927
RCOR1	-0.757631	4.54676	-5.5163	3.74781e-07	8.1229e-05	6.3335
TOPBP1	-0.734902	4.5733	-5.50965	3.85312e-07	8.3169e-05	6.30745
USP13	-0.76897	3.46172	-5.50876	3.86742e-07	8.3169e-05	6.30397
PTK2B	0.916627	3.29474	5.50482	3.93164e-07	8.42224e-05	6.28849
GTF2I	-0.966427	4.9814	-5.50002	4.01098e-07	8.55903e-05	6.26971
FBXO21	-0.61519	3.93682	-5.49839	4.03836e-07	8.56634e-05	6.26331
IL18	0.970755	2.62718	5.49797	4.04541e-07	8.56634e-05	6.26167
MPHOSPH9	-0.705619	3.34666	-5.49166	4.15322e-07	8.76108e-05	6.23695
PSTPIP1	1.41234	3.17087	5.48209	4.32201e-07	9.08247e-05	6.19951
PLCE1	-0.749109	2.36706	-5.46787	4.58534e-07	9.56312e-05	6.14394
TMEM38B	-0.73159	3.75228	-5.46212	4.69629e-07	9.75769e-05	6.12147
HP1BP3	-0.70757	6.61389	-5.45403	4.85681e-07	0.000100159	6.08989
TCF20	-0.69544	3.54927	-5.45118	4.91461e-07	0.000100765	6.07877
FGD2	0.806299	1.55993	5.45079	4.92265e-07	0.000100765	6.07724
CD3E	1.22971	1.58249	5.44331	5.07796e-07	0.00010345	6.04805
ST14	1.01768	2.88462	5.44268	5.09126e-07	0.00010345	6.04559
CASTOR2	-1.05707	3.30275	-5.43742	5.20362e-07	0.000105346	6.02508
ZRANB1	-0.760523	3.09014	-5.43235	5.31414e-07	0.000107191	6.00534
RASGRP4	0.684491	1.52151	5.4144	5.72436e-07	0.000115045	5.93548
STAG1	-0.83682	3.46368	-5.41261	5.76688e-07	0.00011548	5.92853
PSD3	-0.887362	3.63215	-5.40991	5.83171e-07	0.000116051	5.91803
CCDC85C	-0.617836	1.75341	-5.40968	5.83739e-07	0.000116051	5.91711
MRC1	1.13701	2.75027	5.40697	5.90315e-07	0.000116937	5.90659
CIT	-0.771231	3.46543	-5.4055	5.93921e-07	0.000117232	5.90087
AGO2	-0.793575	3.81909	-5.40461	5.96118e-07	0.000117246	5.8974
CSF2RB	0.736007	2.02365	5.40199	6.02614e-07	0.000118104	5.88722
CYP2S1	0.717211	1.47805	5.39497	6.20355e-07	0.000120869	5.85997
LTB	1.12618	1.90566	5.39468	6.21095e-07	0.000120869	5.85885
TUT4	-0.670893	4.27027	-5.39161	6.29026e-07	0.000121983	5.84693
TOP2A	-0.850886	6.41661	-5.38452	6.47728e-07	0.00012517	5.81941
CLDN12	-0.75011	4.16074	-5.38263	6.52808e-07	0.000125712	5.81208
CEP85	-0.695137	4.06082	-5.38005	6.59806e-07	0.000126619	5.80206
MYO9A	-0.732611	3.714	-5.37793	6.65609e-07	0.00012729	5.79384
CENPE	-0.816101	3.48777	-5.36901	6.90548e-07	0.000131604	5.75929
MON2	-0.611001	3.31173	-5.36688	6.9665e-07	0.000132311	5.75103
BST2	1.58291	6.3422	5.36336	7.06854e-07	0.000133253	5.73738
RTP4	1.04389	2.00594	5.36268	7.08842e-07	0.000133253	5.73474
NECTIN2	0.71487	6.21483	5.36017	7.16196e-07	0.000134179	5.72505
CLEC4E	0.670343	0.845167	5.35744	7.24306e-07	0.000134411	5.71447
AL731577.2	-0.988145	2.14203	-5.35661	7.26784e-07	0.000134411	5.71127
FRS2	-0.680279	3.59081	-5.35648	7.27165e-07	0.000134411	5.71078
MSR1	1.16942	4.06474	5.35098	7.43836e-07	0.000136579	5.68949
CD68	1.16121	2.65415	5.34866	7.50982e-07	0.000137435	5.68051
PYGO1	-0.785646	2.80574	-5.34088	7.75443e-07	0.00014049	5.65042
CYBA	1.03903	7.53764	5.34048	7.76727e-07	0.00014049	5.64887
CH17-340M24.3	0.85939	3.30202	5.33275	8.01805e-07	0.000144346	5.61903
SCIMP	0.74077	1.60882	5.33058	8.08998e-07	0.000145168	5.61065
VSIR	0.940748	3.74349	5.32465	8.28991e-07	0.000147682	5.58773
APOC1	1.41401	5.68025	5.32405	8.31016e-07	0.000147682	5.58544
RORA	-1.0484	2.08954	-5.32392	8.31482e-07	0.000147682	5.58491
MED1	-0.6427	4.23623	-5.32327	8.33699e-07	0.000147682	5.58241
NPL	0.833479	3.66059	5.31715	8.5494e-07	0.00015048	5.55879
RPRD2	-0.747883	4.58274	-5.30751	8.89458e-07	0.000156059	5.52164
CTSD	0.782048	9.79432	5.30616	8.94385e-07	0.000156367	5.51645
CLECL1	0.615838	1.09337	5.30548	8.96874e-07	0.000156367	5.51384
CEP70	-0.873312	3.39609	-5.30372	9.03395e-07	0.000156688	5.50704
TNFSF10	1.4338	3.9279	5.30345	9.04384e-07	0.000156688	5.50602
HERC2	-0.594328	3.71619	-5.29625	9.31493e-07	0.00016088	5.47829
AL035413.2	-1.03549	3.26948	-5.29486	9.36842e-07	0.0001613	5.47292
CD300LF	0.732288	1.38071	5.29392	9.40457e-07	0.00016142	5.4693
ASPM	-0.873844	3.60029	-5.28657	9.69205e-07	0.000165327	5.44104
PLEKHM3	-0.676154	1.68042	-5.28433	9.78167e-07	0.000166274	5.43241
PLEKHG4	-1.08057	3.12583	-5.28265	9.84926e-07	0.000166274	5.42594
AC126755.1	-0.658075	1.17224	-5.28111	9.91146e-07	0.0001665	5.42003
BPTF	-0.689803	4.34621	-5.27145	1.03114e-06	0.000172272	5.38291
RBM47	0.816772	2.78143	5.26251	1.06954e-06	0.000178047	5.3486
RAB30	-0.707291	2.37164	-5.26029	1.07929e-06	0.00017913	5.34008
HECTD2	-0.702881	3.00789	-5.2585	1.08722e-06	0.000179419	5.33322
SIGLEC9	0.877	2.29683	5.25843	1.08752e-06	0.000179419	5.33295
KIF1B	-0.683454	4.39896	-5.25391	1.10781e-06	0.000182222	5.31561
ENG	0.693352	7.2563	5.25098	1.12115e-06	0.000183869	5.30438
ZNF713	-0.882354	2.06602	-5.24682	1.14035e-06	0.000186374	5.28845
RAC2	1.64055	5.77945	5.24622	1.14317e-06	0.000186374	5.28613
LMTK2	-0.632891	2.81041	-5.24498	1.14897e-06	0.000186768	5.28138
ZNF236	-0.602461	2.19937	-5.23315	1.20583e-06	0.000194305	5.23606
FPR1	1.14059	2.1316	5.23242	1.2094e-06	0.000194305	5.23329
HYAL2	0.670304	4.94709	5.22864	1.22819e-06	0.000196193	5.21883
INPP5D	0.954664	3.2829	5.22739	1.2345e-06	0.000196193	5.21402
CDCA2	-0.879374	3.29416	-5.22689	1.23699e-06	0.000196193	5.21213
AL592293.2	-0.632504	1.10199	-5.22672	1.23786e-06	0.000196193	5.21147
AC011005.4	-0.696905	1.22614	-5.22651	1.2389e-06	0.000196193	5.21068
PDZD8	-0.755128	3.29365	-5.22341	1.25468e-06	0.000197528	5.19881
CLEC7A	0.818544	2.18186	5.22275	1.25805e-06	0.000197528	5.1963
BNIP3P1	-0.862144	1.518	-5.22091	1.26753e-06	0.000198453	5.18925
DPY19L2P2	-0.825416	1.64831	-5.21622	1.29195e-06	0.000201705	5.17135
NCR3LG1	-1.07037	2.11326	-5.20976	1.32642e-06	0.000206503	5.14665
GGTA1P	1.00082	2.18662	5.20828	1.33441e-06	0.000207164	5.14102
TLR7	0.874762	1.41881	5.20717	1.34044e-06	0.000207516	5.13679
GLRX	0.792391	4.13865	5.20548	1.34974e-06	0.000207687	5.1303
WASF4P	-0.610174	1.20003	-5.20411	1.35726e-06	0.000207687	5.12509
RNU6-1238P	-0.60112	1.61408	-5.20405	1.35758e-06	0.000207687	5.12487
TLR4	1.07601	2.91092	5.20356	1.36033e-06	0.000207687	5.12298
MEIS2	-0.919964	3.10872	-5.20052	1.37723e-06	0.000209688	5.11139
GATAD2B	-0.668534	4.37683	-5.19925	1.38435e-06	0.000210192	5.10656
PTPRE	0.851639	2.91005	5.19443	1.41176e-06	0.000213384	5.08817
VAMP5	1.06186	6.89122	5.1942	1.41309e-06	0.000213384	5.08729
BUB1B	-0.750476	4.39649	-5.18465	1.469e-06	0.000220848	5.05089
UBE4B	-0.645019	5.05558	-5.1844	1.47051e-06	0.000220848	5.04993
LILRB3	0.649286	1.50912	5.18293	1.47931e-06	0.000221568	5.04433
NAPSB	0.949836	1.41719	5.18069	1.49282e-06	0.000222987	5.03581
EDEM2	0.651869	4.85228	5.17813	1.50843e-06	0.000223812	5.02606
TIAM2	-0.916193	3.55975	-5.17798	1.50936e-06	0.000223812	5.02548
PKN2	-0.658045	4.31166	-5.17779	1.51049e-06	0.000223812	5.02478
KMT2D	-0.657532	3.71264	-5.17372	1.53571e-06	0.00022694	5.00925
KMT2C	-0.736328	3.32866	-5.17067	1.55481e-06	0.00022915	4.99766
CD40	0.997424	4.20112	5.1544	1.66086e-06	0.000243481	4.93579
AL589880.1	-0.854459	3.06203	-5.1516	1.67977e-06	0.00024431	4.92518
CCL5	1.49884	3.84695	5.15052	1.68715e-06	0.000244738	4.92107
CD52	1.39046	3.45912	5.14541	1.72242e-06	0.00024855	4.90167
CDKL1	-0.638449	1.6332	-5.14254	1.74253e-06	0.000250202	4.89079
NBPF1	-0.75626	3.48321	-5.14185	1.74745e-06	0.000250202	4.88815
PSMB8	0.937144	6.17863	5.13101	1.82571e-06	0.000259959	4.84708
DCUN1D2-AS	-0.771626	1.29974	-5.13099	1.82587e-06	0.000259959	4.84699
NCF2	0.845139	3.12273	5.13047	1.82971e-06	0.000259959	4.84503
AC004921.1	1.371	2.23438	5.1274	1.85258e-06	0.000261862	4.83338
SYDE2	-0.80806	2.03675	-5.12218	1.89209e-06	0.000266765	4.8136
SOX6	-1.18619	2.39674	-5.10892	1.99614e-06	0.000279298	4.76343
ARHGAP4	1.05484	4.15202	5.10709	2.0109e-06	0.000280652	4.75652
SIRPB2	0.711175	1.52911	5.10498	2.02812e-06	0.000282343	4.74853
RASSF4	1.11656	3.91227	5.09998	2.06942e-06	0.000287369	4.72964
NLRP3	0.596397	1.23331	5.09776	2.08805e-06	0.000289229	4.72124
STAB1	1.23783	4.95516	5.08459	2.2018e-06	0.000302709	4.67153
CMTM4	-0.75827	3.66146	-5.08328	2.21348e-06	0.00030356	4.66658
CCDC186	-0.696943	2.53126	-5.08055	2.23788e-06	0.000306147	4.6563
KIF20B	-0.760967	3.05314	-5.07793	2.26163e-06	0.000308631	4.64641
SCDP1	-0.720259	0.976007	-5.07372	2.30026e-06	0.00031313	4.63055
CCDC14	-0.672972	3.60341	-5.07247	2.31188e-06	0.000313938	4.62583
DDI2	-0.594764	3.70838	-5.0717	2.31906e-06	0.000314142	4.62292
POMK	-0.888053	3.49617	-5.06612	2.37167e-06	0.000320483	4.6019
SMC4	-0.930376	5.3118	-5.05766	2.45368e-06	0.000330304	4.57006
PSMD10P1	-0.623208	1.07365	-5.05685	2.46159e-06	0.000330304	4.56704
CTSB	0.78688	9.15225	5.05665	2.46358e-06	0.000330304	4.56628
TMEM255B	0.67245	2.26716	5.05618	2.46825e-06	0.000330304	4.56451
POM121	-0.696925	4.00946	-5.04298	2.60256e-06	0.000347435	4.51488
ARHGEF26	-1.02346	2.13512	-5.04059	2.62758e-06	0.000349089	4.50592
ARPC1B	0.654087	7.65789	5.03536	2.68324e-06	0.000355629	4.48629
RN7SL138P	1.41293	3.90348	5.03363	2.70197e-06	0.000357239	4.47977
PTPRC	1.06722	3.26923	5.03162	2.72385e-06	0.000357582	4.47222
ITGAL	0.889797	1.79998	5.02862	2.75671e-06	0.000361038	4.46098
GPR34	1.11894	3.05409	5.02071	2.84548e-06	0.000370033	4.4313
IL2RA	0.732302	0.987414	5.01849	2.87082e-06	0.00037158	4.423
GJA4	1.13595	3.82393	5.01787	2.87794e-06	0.000371631	4.42068
RLF	-0.672086	3.89472	-5.01357	2.92786e-06	0.00037586	4.40458
ZMYND15	0.637675	1.4823	5.01166	2.95039e-06	0.000376181	4.3974
SLA	1.00836	3.29945	5.01145	2.95282e-06	0.000376181	4.39663
AKAP9	-0.828812	3.44531	-5.01135	2.95402e-06	0.000376181	4.39625
SCML2	-1.12134	1.89232	-5.00577	3.02071e-06	0.000382909	4.37535
ACSL5	0.802923	2.57036	5.00361	3.04682e-06	0.000385336	4.36729
NEK1	-0.692892	3.13442	-5.00192	3.06744e-06	0.000386665	4.36097
RAVER1	-0.788254	4.36304	-5.00161	3.07132e-06	0.000386665	4.35979
WRN	-0.670589	3.11091	-5.00063	3.08338e-06	0.0003873	4.35612
SLC7A1	-0.809104	4.46759	-4.99503	3.15306e-06	0.000395155	4.3352
JMJD1C	-0.717882	3.76191	-4.98746	3.24972e-06	0.000406348	4.30693
KAT6A	-0.690666	3.86834	-4.98629	3.26499e-06	0.000407335	4.30254
ZNF644	-0.618947	4.46613	-4.97933	3.35687e-06	0.00041707	4.27656
CD3D	1.18594	1.64853	4.97924	3.35811e-06	0.00041707	4.27622
SENP6	-0.667627	4.35881	-4.97842	3.36908e-06	0.000417494	4.27316
AL035458.1	-0.600438	1.39634	-4.96897	3.49841e-06	0.000431585	4.2379
SSX2IP	-1.00653	2.5688	-4.96799	3.51209e-06	0.000432307	4.23425
MMS22L	-0.662341	2.61028	-4.96304	3.58201e-06	0.000438387	4.2158
PARVG	0.843077	2.43995	4.96281	3.58527e-06	0.000438387	4.21495
KNTC1	-0.731446	3.71975	-4.96176	3.60024e-06	0.000439245	4.21105
RAB20	0.916668	3.75986	4.96003	3.62506e-06	0.000440473	4.20462
CCP110	-0.687512	3.22295	-4.95962	3.63097e-06	0.000440473	4.20309
LATS1	-0.643822	3.50884	-4.9587	3.64441e-06	0.000440743	4.19964
ZNF699	-0.663594	1.6361	-4.95662	3.67457e-06	0.000443419	4.19192
LILRB5	0.922739	1.65932	4.95393	3.71411e-06	0.00044663	4.18191
RNF169	-0.666376	2.29387	-4.95372	3.71733e-06	0.00044663	4.18109
TFEC	0.839925	1.79599	4.95256	3.73442e-06	0.000447709	4.1768
CXCR2P1	0.969945	1.15059	4.94203	3.89406e-06	0.000464831	4.13763
GAB3	0.589027	1.58426	4.93974	3.92971e-06	0.000468076	4.1291
CCL4	0.966561	1.9002	4.93751	3.96464e-06	0.000470053	4.12082
AHI1	-0.660753	3.12537	-4.93717	3.97001e-06	0.000470053	4.11956
VMO1	1.08525	2.80726	4.93705	3.97183e-06	0.000470053	4.11913
CCL4L2	0.932902	1.93247	4.93234	4.04675e-06	0.000476479	4.10164
UCP2	1.0369	5.4886	4.93067	4.07373e-06	0.000478019	4.09543
CCDC88A	-0.733102	4.66912	-4.92969	4.08961e-06	0.000478866	4.09179
CLEC4A	1.46931	3.74037	4.92572	4.15445e-06	0.000484405	4.07707
DOCK7	-0.638908	4.0919	-4.92357	4.19015e-06	0.000487539	4.06906
AGAP1	-0.657695	3.4109	-4.9207	4.23798e-06	0.000492069	4.05844
PDE1B	0.769822	1.37904	4.91743	4.29329e-06	0.000496732	4.04631
LRRC58	-0.646271	5.04519	-4.91722	4.29696e-06	0.000496732	4.04551
CD5	0.621316	0.836081	4.91674	4.30511e-06	0.000496732	4.04374
CEP170B	-0.85627	4.38714	-4.9128	4.37275e-06	0.000502439	4.02916
IGSF6	0.884058	3.44231	4.90965	4.42769e-06	0.000506645	4.01748
MPP7	-0.757504	1.59594	-4.89785	4.63942e-06	0.000528683	3.97379
TRBC2	1.5341	2.40214	4.89321	4.72525e-06	0.000537356	3.95664
AC124312.4	-0.724663	1.30677	-4.88983	4.78877e-06	0.000543461	3.94415
CKAP5	-0.608636	5.62112	-4.88622	4.85762e-06	0.000550146	3.9308
IRF8	0.947106	2.49521	4.8803	4.97253e-06	0.000558822	3.90894
AL121957.1	-0.700252	1.3707	-4.8803	4.9726e-06	0.000558822	3.90892
REV3L	-0.729986	2.44323	-4.87838	5.01024e-06	0.000561401	3.90187
VASP	0.59362	5.9955	4.87735	5.03079e-06	0.000561401	3.89804
CCNT1	-0.597695	3.83606	-4.87717	5.03442e-06	0.000561401	3.89737
GMFG	1.08878	5.39773	4.87697	5.03826e-06	0.000561401	3.89666
IGFBP7	0.862002	8.47884	4.86948	5.18944e-06	0.000574866	3.86901
FGL2	1.13874	2.96592	4.86944	5.19031e-06	0.000574866	3.86885
MBP	0.659411	1.67552	4.86863	5.20675e-06	0.000575301	3.8659
P4HA1	-1.00606	7.28215	-4.86823	5.21506e-06	0.000575301	3.86441
PHIP	-0.62059	3.8799	-4.86743	5.23162e-06	0.000575978	3.86144
CD33	0.903195	2.107	4.86079	5.37025e-06	0.000586567	3.83699
KIF14	-0.754657	2.8141	-4.8559	5.47475e-06	0.000593292	3.81897
CHD6	-0.622459	3.48703	-4.85316	5.53408e-06	0.000596264	3.80889
TPP1	0.677165	7.07328	4.85127	5.57545e-06	0.000597692	3.80193
WDFY4	0.653384	1.45507	4.85105	5.58024e-06	0.000597692	3.80113
OPHN1	-0.603715	1.8468	-4.84599	5.69243e-06	0.000607354	3.78252
USP34	-0.749506	3.99104	-4.8433	5.753e-06	0.000610739	3.77263
RBM15	-0.59508	3.37444	-4.84272	5.76615e-06	0.000610739	3.77049
SOBP	-0.803526	3.94182	-4.84265	5.76788e-06	0.000610739	3.77021
USP1	-0.834414	5.5566	-4.839	5.8513e-06	0.000618336	3.75679
CYP51A1	-0.847636	2.17777	-4.83421	5.96252e-06	0.000628886	3.73919
ZNF460	-0.948448	2.39597	-4.83142	6.02819e-06	0.000633395	3.72895
TCEA1P2	-0.793414	3.05321	-4.82626	6.1515e-06	0.000640066	3.71003
ESPL1	-0.647273	3.14208	-4.8249	6.1846e-06	0.000640094	3.70501
DNA2	-0.701311	2.33073	-4.82409	6.20419e-06	0.000640922	3.70205
YEATS2	-0.589294	4.54175	-4.82285	6.23452e-06	0.000642683	3.6975
TMC8	0.778261	1.9256	4.82244	6.24449e-06	0.000642683	3.696
PLCG2	0.670893	2.25108	4.82028	6.29768e-06	0.000646952	3.68808
ANP32BP1	-0.638875	1.96215	-4.8174	6.36932e-06	0.00065253	3.67751
CHD2	-0.627114	4.20689	-4.81715	6.3756e-06	0.00065253	3.67659
ARHGAP27	0.642158	3.03354	4.81563	6.41353e-06	0.000653823	3.67104
CSF3R	0.773164	1.60936	4.81528	6.42237e-06	0.000653823	3.66975
MYSM1	-0.674573	3.06104	-4.81523	6.42372e-06	0.000653823	3.66956
CETP	0.683396	1.86716	4.81023	6.55086e-06	0.000665538	3.65124
GPR153	-1.2084	5.32694	-4.80273	6.74624e-06	0.000682877	3.62378
LILRA5	0.642528	1.14278	4.79818	6.86762e-06	0.000691365	3.60712
KMT2E	-0.67559	4.49426	-4.79125	7.05647e-06	0.000706715	3.58178
TTK	-0.67775	3.76661	-4.79117	7.05845e-06	0.000706715	3.58151
ANPEP	1.41213	6.28452	4.7894	7.10748e-06	0.000707715	3.57505
CAMSAP1	-0.643575	3.53689	-4.78897	7.11967e-06	0.000707715	3.57345
HSP90AA2P	-0.918197	3.40982	-4.78446	7.24632e-06	0.000718147	3.55697
LILRA6	0.707087	1.57447	4.78431	7.2506e-06	0.000718147	3.55642
NKG7	1.28918	2.55873	4.78341	7.27611e-06	0.000719385	3.55314
AC004687.1	0.69322	1.32111	4.78063	7.35568e-06	0.000725573	3.54298
SECTM1	1.1973	3.3365	4.77985	7.37808e-06	0.000725573	3.54014
TRBV28	1.03937	1.29904	4.77853	7.41613e-06	0.000728019	3.53534
MSI2	-0.798838	3.85873	-4.7754	7.50735e-06	0.000734365	3.52392
POGZ	-0.677167	5.1305	-4.76754	7.7414e-06	0.00075326	3.49524
TCP11L2	-0.693009	2.37763	-4.76527	7.81029e-06	0.000758627	3.48697
TLR2	0.854061	2.41259	4.7645	7.83385e-06	0.000759581	3.48415
TCF12	-0.768068	5.07301	-4.76155	7.92451e-06	0.000765685	3.47341
APOE	1.41728	8.95753	4.76005	7.97097e-06	0.000768405	3.46795
PRUNE2	-1.23076	2.35404	-4.75409	8.15839e-06	0.000782809	3.44625
CEP97	-0.614467	2.46122	-4.75168	8.23527e-06	0.000787451	3.43749
SIGLEC10	0.750967	1.55093	4.75038	8.2769e-06	0.000788703	3.43278
SH3D21	-0.715247	2.62808	-4.74918	8.31569e-06	0.000791035	3.42841
TIPARP	-0.744505	4.25346	-4.74784	8.35929e-06	0.000793817	3.42353
PKD1P6	-0.782718	2.50605	-4.74271	8.528e-06	0.000806246	3.40487
TANC2	-0.744095	3.84477	-4.7393	8.64182e-06	0.000815044	3.39249
BTAF1	-0.686547	3.43444	-4.73862	8.66469e-06	0.00081532	3.39002
AFF4	-0.605844	4.45448	-4.73834	8.67424e-06	0.00081532	3.389
ITGAX	0.874519	3.25811	4.73565	8.76552e-06	0.000821106	3.37922
2021-03-02	0.727144	4.27888	4.73409	8.81898e-06	0.000824233	3.37354
CREBBP	-0.591832	4.69445	-4.7338	8.82872e-06	0.000824233	3.37251
CLIC4P1	-0.593801	1.23967	-4.72458	9.15108e-06	0.000852831	3.33904
TP53BP1	-0.58436	3.2232	-4.72416	9.16591e-06	0.000852831	3.33752
EIF1AXP1	-0.850186	3.94104	-4.71744	9.40812e-06	0.000870968	3.31318
SPICE1	-0.73391	2.82488	-4.71446	9.51763e-06	0.000879633	3.30237
AC132938.5	-0.618303	1.18261	-4.71199	9.60948e-06	0.000886145	3.29341
RBBP6	-0.628256	4.63094	-4.71039	9.66902e-06	0.000889163	3.28764
CRY1	-0.629408	4.02303	-4.70732	9.78476e-06	0.000898313	3.27654
SLC7A5P1	-0.640725	1.47324	-4.70296	9.95178e-06	0.000909116	3.26074
BAG5	-0.632687	4.9156	-4.70134	1.00144e-05	0.000913328	3.25489
TLR1	0.76744	2.18421	4.70041	1.00505e-05	0.00091511	3.25153
SUCNR1	1.05621	2.0233	4.6984	1.01292e-05	0.000918062	3.24425
GYPC	0.884691	5.07694	4.69831	1.01328e-05	0.000918062	3.24392
KDM6A	-0.687984	3.69797	-4.69756	1.01621e-05	0.000919211	3.24123
LYL1	0.807207	3.22923	4.69042	1.04469e-05	0.00094036	3.21543
CEP295	-0.642728	2.01109	-4.68905	1.05024e-05	0.000943816	3.21049
DUSP6	0.810535	4.06518	4.68803	1.05443e-05	0.000946041	3.20677
GTF3C2-AS1	-0.631604	1.43457	-4.68568	1.06403e-05	0.000953108	3.19832
AL021997.2	-0.621342	1.30798	-4.68292	1.07546e-05	0.000959346	3.18835
DNMT1	-0.635619	5.78997	-4.68274	1.0762e-05	0.000959346	3.1877
GPR156	-0.726257	1.76603	-4.6807	1.08475e-05	0.000964266	3.18032
GPSM2	-0.872162	4.24689	-4.67688	1.10087e-05	0.000975044	3.16656
OSBPL8	-0.628601	4.6674	-4.67608	1.10426e-05	0.000976488	3.16368
MYO1G	0.673583	1.34435	4.67307	1.11719e-05	0.000984769	3.15283
FASN	-0.835161	6.02124	-4.66642	1.14627e-05	0.00100879	3.12886
LGALS3BP	1.28052	8.454	4.6644	1.15523e-05	0.00101345	3.12159
TRIM21	0.689048	4.12	4.66329	1.16021e-05	0.0010162	3.11758
ME1	-0.909828	4.54143	-4.6608	1.1714e-05	0.00102276	3.10863
ADNP2	-0.64008	3.71447	-4.6595	1.17727e-05	0.00102627	3.10396
PRDM1	0.76247	2.90338	4.65555	1.19536e-05	0.00103774	3.08974
TMSB10	0.678121	12.2013	4.65321	1.20618e-05	0.00104324	3.08133
SMIM25	0.790458	1.46534	4.6515	1.21417e-05	0.0010457	3.07518
PSMB8-AS1	0.863346	3.32274	4.65139	1.2147e-05	0.0010457	3.07477
CFAP97	-0.711288	4.2796	-4.64707	1.23507e-05	0.00106158	3.05926
RGS10	1.21132	6.7285	4.64563	1.24195e-05	0.00106584	3.05408
GTF3C4	-0.594013	3.79749	-4.64408	1.24938e-05	0.00107055	3.04852
AFDN	-0.756165	4.48048	-4.64175	1.26063e-05	0.00107693	3.04016
OAS1	1.24432	4.15456	4.64106	1.26399e-05	0.00107693	3.03767
LRP8	-0.670666	2.43187	-4.64101	1.26425e-05	0.00107693	3.03748
FYB1	1.05917	2.79963	4.64093	1.26462e-05	0.00107693	3.03721
GBP4	1.05524	2.38439	4.63941	1.27204e-05	0.00108158	3.03176
CDON	-0.906018	2.3856	-4.63537	1.29196e-05	0.00109684	3.01726
RSF1	-0.668407	3.6808	-4.63487	1.29448e-05	0.00109729	3.01545
TTLL4	-0.60532	3.21121	-4.63369	1.30036e-05	0.00110059	3.01122
CD163L1	0.901052	2.35566	4.63283	1.30466e-05	0.00110254	3.00814
MS4A14	0.64646	1.23322	4.62885	1.32478e-05	0.00111613	2.99387
DYRK1A	-0.615552	4.50953	-4.62621	1.33828e-05	0.00112407	2.98442
GZMA	1.51916	2.91908	4.62219	1.35914e-05	0.00113813	2.97
KIF11	-0.750391	4.47685	-4.62174	1.36148e-05	0.00113837	2.96839
PHACTR3	-1.11924	1.44603	-4.61679	1.38757e-05	0.00115494	2.9507
TCAF1P1	-0.609996	1.3809	-4.61577	1.39303e-05	0.00115774	2.94704
IFITM2	1.02811	8.03941	4.61507	1.39679e-05	0.00115912	2.94453
BOLA3-AS1	-0.799218	2.66368	-4.61277	1.40918e-05	0.00116616	2.93629
CASP8AP2	-0.649743	2.95428	-4.61271	1.40949e-05	0.00116616	2.93609
PSIP1	-0.892986	5.81787	-4.60915	1.42887e-05	0.00117691	2.92336
FARP1	-0.831165	3.98617	-4.60789	1.43581e-05	0.00118087	2.91884
EML1	-0.717608	4.65495	-4.60555	1.44875e-05	0.00118974	2.91048
TNFSF12	0.809664	4.24	4.60302	1.46286e-05	0.00119955	2.90144
PFN1P3	-0.917659	1.80187	-4.598	1.49128e-05	0.00122095	2.88351
FTX	-0.60797	2.00139	-4.59686	1.4978e-05	0.00122095	2.87944
GPIHBP1	0.988347	2.09484	4.59625	1.5013e-05	0.001222	2.87727
TNIK	-0.784017	3.14309	-4.59586	1.50353e-05	0.00122202	2.87588
ARID1B	-0.587749	4.48952	-4.59534	1.50658e-05	0.00122269	2.874
GSN-AS1	-0.713589	1.57385	-4.59322	1.51885e-05	0.00122905	2.86643
PITPNM3	-0.879625	1.44339	-4.59116	1.53087e-05	0.00123371	2.85909
KDM2A	-0.609049	5.48579	-4.59108	1.53131e-05	0.00123371	2.85882
PHC3	-0.608711	2.94741	-4.58848	1.54664e-05	0.00124425	2.84953
SRPK2	-0.656347	5.03008	-4.58704	1.55517e-05	0.00124929	2.84441
CLCNKB	-0.743344	1.1222	-4.58425	1.57189e-05	0.00126038	2.83445
AC005261.5	-0.871849	2.62987	-4.58338	1.57709e-05	0.0012614	2.83137
ELMSAN1	-0.693217	3.78401	-4.5826	1.58182e-05	0.00126335	2.82858
RNASET2	0.671351	4.65115	4.58123	1.59016e-05	0.00126818	2.82368
ZNF367	-0.789139	3.38089	-4.5765	1.61912e-05	0.00128571	2.80686
AUTS2	-1.01564	4.73087	-4.57593	1.62269e-05	0.0012867	2.80481
OSCAR	1.40388	3.81089	4.575	1.62847e-05	0.00128784	2.8015
APAF1	-0.612489	3.34833	-4.57424	1.63319e-05	0.00128784	2.7988
ABCA5	-0.730571	2.88934	-4.5742	1.63345e-05	0.00128784	2.79865
AL928654.1	-0.692883	2.53373	-4.5733	1.63906e-05	0.00129042	2.79546
GCA	0.83985	2.90555	4.57139	1.65108e-05	0.00129492	2.78865
S100A8	1.06751	1.83302	4.57127	1.6518e-05	0.00129492	2.78824
AOAH	1.08631	2.69263	4.5677	1.67452e-05	0.00130927	2.77551
FOXO3	-0.661443	4.42619	-4.56292	1.70536e-05	0.00132465	2.75851
P2RY13	0.697666	1.1999	4.56274	1.70651e-05	0.00132465	2.75788
FUCA1	0.722347	4.95982	4.56229	1.70942e-05	0.00132505	2.7563
BATF2	0.900633	1.71589	4.55897	1.73119e-05	0.00133817	2.74451
HACE1	-0.609752	2.52268	-4.55845	1.73464e-05	0.00133897	2.74266
CDH23	-1.38528	2.13336	-4.55647	1.7478e-05	0.00134724	2.73561
MAP2K7	-0.602648	5.33253	-4.55402	1.76418e-05	0.00135629	2.72692
DNMT3B	-0.625507	2.68597	-4.55341	1.76829e-05	0.00135629	2.72475
LCK	0.852686	1.51228	4.55326	1.76935e-05	0.00135629	2.7242
AC110995.1	0.687741	1.40688	4.55061	1.78725e-05	0.00136622	2.71482
NEMP1	-0.61924	4.24916	-4.54952	1.79474e-05	0.00136816	2.71093
EP300	-0.690125	4.37045	-4.54813	1.80422e-05	0.00137342	2.70602
DOCK8	0.633474	2.13624	4.54771	1.8071e-05	0.00137342	2.70453
ANKRD22	0.858521	1.01005	4.54628	1.81703e-05	0.0013759	2.69943
KDM4B	-0.618072	4.65018	-4.5456	1.82172e-05	0.00137733	2.69703
PPARG	1.07539	3.61993	4.54107	1.85344e-05	0.00139749	2.68095
HSD3B7	1.02361	3.28169	4.53721	1.88085e-05	0.00141238	2.66728
TRPV2	1.33008	4.60749	4.53641	1.88656e-05	0.00141474	2.66446
RASAL3	0.692222	2.12137	4.53063	1.92851e-05	0.00144228	2.64398
EEA1	-0.670994	2.96582	-4.52874	1.9424e-05	0.00145071	2.6373
KLHL15	-0.652127	2.84773	-4.52757	1.95102e-05	0.00145518	2.63317
RIF1	-0.639506	3.53319	-4.52573	1.96471e-05	0.00146203	2.62666
SRPK3	-1.03169	1.78084	-4.52516	1.96901e-05	0.00146203	2.62462
AKNAD1	-0.675777	0.956244	-4.52492	1.97078e-05	0.00146203	2.62379
HLA-C	0.848747	9.40708	4.52355	1.98108e-05	0.0014677	2.61894
SH3PXD2A	-0.703389	5.60049	-4.51951	2.01172e-05	0.00148641	2.60465
CENPF	-0.766032	4.37833	-4.51092	2.07834e-05	0.0015214	2.57431
CAMSAP2	-0.642047	4.23662	-4.50971	2.08787e-05	0.00152434	2.57005
UBA7	0.745359	3.99256	4.50804	2.10116e-05	0.00153202	2.56415
APOL3	0.990001	3.17648	4.50479	2.12719e-05	0.00154488	2.55269
IRF1	0.73106	3.96724	4.49944	2.1708e-05	0.00156627	2.5338
SLAMF6	0.739734	1.41875	4.49351	2.22009e-05	0.00159765	2.5129
ALOX5	1.44983	3.07163	4.49151	2.23696e-05	0.00160771	2.50585
DEPDC1	-0.738381	4.25325	-4.48988	2.25073e-05	0.0016155	2.50014
PRRC2A	-0.681287	6.83321	-4.48471	2.29519e-05	0.00163734	2.48194
SIRT1	-0.59089	3.57487	-4.48462	2.29597e-05	0.00163734	2.48162
GZMK	1.02286	1.51444	4.48316	2.30872e-05	0.00164431	2.47647
CIITA	0.661848	1.75803	4.47578	2.37401e-05	0.00167914	2.45052
SIT1	0.661518	1.00545	4.47466	2.38404e-05	0.00168187	2.4466
ADGRE2	0.623812	1.64249	4.4731	2.39814e-05	0.00168412	2.44111
AC090114.3	-0.671569	1.97262	-4.47251	2.40349e-05	0.00168574	2.43904
LINC01894	-1.04577	1.49378	-4.46786	2.44608e-05	0.00170708	2.4227
SH3TC1	0.650994	2.60992	4.46784	2.44627e-05	0.00170708	2.42262
DEK	-0.798523	6.49237	-4.46686	2.4553e-05	0.00170716	2.41919
STXBP2	0.837266	3.53146	4.46654	2.45829e-05	0.00170716	2.41806
BCL11B	-1.13424	1.80374	-4.46627	2.46073e-05	0.00170716	2.41714
ISG15	1.39431	7.21402	4.46191	2.50152e-05	0.00172817	2.40185
NUP205	-0.595084	4.76372	-4.45843	2.53455e-05	0.00174445	2.38964
SMC2	-0.690636	4.48452	-4.45751	2.54338e-05	0.00174835	2.38641
C1orf21	-0.894836	3.0542	-4.45396	2.57767e-05	0.00176632	2.37395
GPR84	0.686198	1.4666	4.4538	2.5792e-05	0.00176632	2.3734
LINC00630	-0.591652	1.68923	-4.45274	2.58947e-05	0.00176632	2.3697
BTG3-AS1	-0.640714	1.44106	-4.45197	2.59705e-05	0.00176632	2.36698
MIB1	-0.645827	4.08863	-4.45184	2.59828e-05	0.00176632	2.36654
FTL	0.661189	12.175	4.45047	2.61172e-05	0.00177327	2.36174
PARD3	-0.723771	4.00207	-4.44869	2.62927e-05	0.00178025	2.35552
F11R	0.747502	2.80016	4.44845	2.63166e-05	0.00178025	2.35467
CFI	1.35391	3.68712	4.44718	2.6443e-05	0.00178443	2.35022
ZNF280C	-0.623831	2.15216	-4.44387	2.67749e-05	0.00180463	2.33861
HELLS	-0.759903	3.79355	-4.44291	2.68712e-05	0.00180891	2.33528
AMOTL1	-0.922408	4.09879	-4.44249	2.69136e-05	0.00180956	2.33381
RB1CC1	-0.74067	4.7444	-4.44069	2.70965e-05	0.00181964	2.32751
AC140847.2	-0.810635	0.969235	-4.4379	2.73823e-05	0.00182774	2.31775
CDC42BPB	-0.642802	5.68112	-4.43731	2.74434e-05	0.0018296	2.31568
TTC3P1	-0.667649	1.76051	-4.43652	2.7525e-05	0.00183283	2.31292
KNL1	-0.641479	2.77447	-4.43473	2.77102e-05	0.00184073	2.30668
TNFSF8	0.694872	1.63684	4.43236	2.79586e-05	0.00185278	2.29838
GNGT2	1.08554	2.65314	4.42635	2.8597e-05	0.00188604	2.27739
TSPOAP1	-0.812214	1.3229	-4.42543	2.86962e-05	0.00189003	2.27417
IL32	1.18091	4.7045	4.42483	2.87602e-05	0.00189003	2.2721
CD2	1.08143	1.71527	4.42243	2.9021e-05	0.00189814	2.26371
TRPS1	-0.780879	4.19115	-4.42079	2.92e-05	0.00190534	2.25799
USP2	-0.840976	2.32858	-4.41777	2.95328e-05	0.001918	2.24745
PKD1	-0.648358	4.58488	-4.41718	2.95979e-05	0.00191997	2.24541
NEDD4L	-0.771283	3.71894	-4.41651	2.96724e-05	0.00192255	2.24307
IFI27	1.50951	5.17802	4.41533	2.98034e-05	0.00192877	2.23898
RDX	-0.684698	5.70452	-4.41308	3.00564e-05	0.00194061	2.23112
CD7	0.947982	1.57371	4.41244	3.01289e-05	0.00194121	2.22888
ANKRD36C	-0.598843	1.36112	-4.41237	3.0136e-05	0.00194121	2.22866
PDGFB	0.697558	4.39017	4.41041	3.03581e-05	0.00195097	2.22183
PROSER3	-0.638527	3.40902	-4.40119	3.14253e-05	0.00200788	2.18972
MTA1	-0.587884	6.20145	-4.39496	3.21659e-05	0.00205046	2.16807
CBX5	-0.668104	5.67402	-4.39426	3.225e-05	0.00205345	2.16564
FLG	-0.586163	0.742704	-4.39211	3.2511e-05	0.00206768	2.15815
PANK3	-0.599294	3.65028	-4.39143	3.25936e-05	0.00206888	2.15579
PCDHGC3	-0.909332	4.91976	-4.38954	3.28249e-05	0.00208047	2.14922
BX842568.2	-0.668074	1.30454	-4.38888	3.29056e-05	0.00208319	2.14694
RCSD1	0.793051	2.8067	4.38549	3.33252e-05	0.00209928	2.13517
INCENP	-0.609707	4.40069	-4.38529	3.33496e-05	0.00209928	2.13449
PM20D2	-0.849247	3.35275	-4.38388	3.35264e-05	0.00210322	2.12957
TTC3	-0.723999	6.28342	-4.3812	3.38629e-05	0.00212192	2.1203
LNP1	-0.71872	2.81273	-4.37757	3.4326e-05	0.00214607	2.10768
UNC119B	-0.632355	4.63998	-4.37374	3.482e-05	0.0021654	2.0944
ARHGEF4	-1.02321	1.19502	-4.37134	3.51331e-05	0.00218172	2.08608
FAM86HP	-0.658143	1.88967	-4.36964	3.53563e-05	0.00218576	2.0802
ESPN	-1.05143	1.22718	-4.36364	3.61558e-05	0.00222771	2.05943
FAM214A	-0.586725	3.73634	-4.35983	3.66715e-05	0.00224945	2.04628
TMEM184A	-0.747025	0.648736	-4.35923	3.67545e-05	0.00225205	2.04417
BACH2	-0.83014	1.61097	-4.35834	3.68765e-05	0.00225527	2.0411
NCAPG2	-0.73048	4.55435	-4.35455	3.74005e-05	0.00227649	2.02799
XPOT	-0.599856	5.83596	-4.35088	3.7914e-05	0.0023052	2.01533
MAP4K5	-0.64879	4.61344	-4.35033	3.79921e-05	0.00230732	2.01342
AL355075.2	-0.601892	1.27001	-4.34944	3.81181e-05	0.0023077	2.01034
MIR573	-0.660909	1.95193	-4.34941	3.8122e-05	0.0023077	2.01025
B3GALNT2	-0.609094	3.12426	-4.34486	3.87719e-05	0.00234191	1.99455
GARNL3	-0.664623	1.73052	-4.34341	3.89823e-05	0.00234866	1.98952
ANP32E	-0.738693	5.84074	-4.34303	3.90369e-05	0.00234866	1.98822
CDK19	-0.629031	3.62566	-4.34001	3.9477e-05	0.00236383	1.97781
PLCB4	-0.947104	3.0634	-4.33969	3.95244e-05	0.00236411	1.9767
ARNT	-0.653865	5.16923	-4.33486	4.02395e-05	0.00239737	1.96005
SLAMF7	1.04199	2.33911	4.32946	4.10538e-05	0.00243451	1.94145
RAPH1	-0.618104	1.36407	-4.32357	4.19607e-05	0.0024676	1.92117
MIR99AHG	-0.926709	1.48991	-4.32344	4.19799e-05	0.0024676	1.92074
CCAR1	-0.62205	5.21663	-4.32337	4.19913e-05	0.0024676	1.92049
ZBTB10	-0.655925	3.16175	-4.32323	4.20137e-05	0.0024676	1.92
ZNF430	-0.617424	2.94966	-4.31751	4.29128e-05	0.00250708	1.90034
PDGFA	1.04404	5.63458	4.31722	4.29594e-05	0.00250716	1.89933
TRIM29	-0.679369	0.647693	-4.31519	4.32841e-05	0.00252078	1.89234
HACD2	-0.604902	4.91528	-4.31482	4.33433e-05	0.00252116	1.89107
BARD1	-0.655845	2.77185	-4.3136	4.35391e-05	0.00252734	1.88689
TNFRSF14	0.741041	4.27617	4.31204	4.37916e-05	0.00253425	1.88153
OTUD3	-0.600994	2.86918	-4.30644	4.4708e-05	0.00256586	1.8623
RACGAP1	-0.605063	5.49256	-4.30587	4.48025e-05	0.00256613	1.86034
TCIRG1	1.35746	7.00596	4.30585	4.48055e-05	0.00256613	1.86028
LPXN	0.71515	3.44558	4.30432	4.50589e-05	0.00257796	1.85505
PGAP1	-0.726236	2.27812	-4.30364	4.51734e-05	0.00258185	1.85269
HLA-DOA	1.01023	2.86926	4.30214	4.54241e-05	0.00258814	1.84756
SNRPGP4	-0.796756	1.65025	-4.30164	4.5508e-05	0.00258992	1.84585
SAP30	-0.696305	5.29066	-4.30133	4.55598e-05	0.00258992	1.84479
IL1B	0.716488	1.57255	4.30084	4.56428e-05	0.00258992	1.8431
MRI1	-0.692015	4.28707	-4.29815	4.60983e-05	0.00260823	1.83389
WDR66	-0.814345	1.42556	-4.29661	4.63617e-05	0.00261262	1.8286
PHLPP1	-0.653376	3.22466	-4.29654	4.63737e-05	0.00261262	1.82836
CACNA1G	-1.17133	1.60734	-4.29567	4.65229e-05	0.00261836	1.82538
ZBTB21	-0.702726	2.75833	-4.293	4.69844e-05	0.00263863	1.81622
FIGNL1	-0.67216	3.38045	-4.2858	4.82496e-05	0.00269299	1.79157
CHERP	-0.604917	5.01394	-4.28559	4.82875e-05	0.00269299	1.79084
CCL28	-0.898979	3.40629	-4.2837	4.86252e-05	0.00270092	1.78438
AP000904.1	1.29501	2.13478	4.28322	4.87102e-05	0.00270293	1.78276
SLC25A36	-0.638142	4.825	-4.28167	4.89899e-05	0.002713	1.77744
KDM3A	-0.606134	3.64865	-4.27687	4.98634e-05	0.00275585	1.76105
TMTC2	-1.05055	4.47631	-4.27636	4.99584e-05	0.00275834	1.75928
MUC1	-1.00785	2.2962	-4.27289	5.05999e-05	0.00278491	1.74745
TMSB4X	0.771478	10.6285	4.27285	5.06083e-05	0.00278491	1.7473
SNORA55	-0.65933	2.01414	-4.27157	5.0847e-05	0.00279217	1.74293
TRIM2	-0.789386	3.55264	-4.27018	5.11076e-05	0.0028022	1.73819
MXI1	-0.709099	4.46912	-4.26906	5.13199e-05	0.00281105	1.73435
SERPINA1	1.17552	3.30509	4.26515	5.2063e-05	0.00284611	1.72101
CCDC117	-0.607106	2.03399	-4.26368	5.23445e-05	0.00285867	1.71601
GTF2IP1	-0.649856	2.54497	-4.25863	5.33267e-05	0.00290657	1.69877
SEC24C	-0.60796	4.05274	-4.25831	5.33883e-05	0.00290706	1.6977
STIL	-0.63621	3.54303	-4.2556	5.39224e-05	0.00293036	1.68847
HLA-DRB5	1.61164	5.66858	4.25527	5.39885e-05	0.00293107	1.68734
SLC49A3	0.681748	2.72934	4.25413	5.42155e-05	0.00294051	1.68345
SLC37A2	1.59967	4.76305	4.25331	5.43785e-05	0.00294115	1.68066
RALGAPA1	-0.595756	2.47908	-4.24861	5.53254e-05	0.00298024	1.66466
SMG6	-0.619021	3.07781	-4.24788	5.54734e-05	0.00298239	1.66218
CACNA1B	-0.821332	0.733211	-4.24402	5.62644e-05	0.00300798	1.64906
AC211433.1	-0.653331	1.34298	-4.24374	5.6323e-05	0.00300798	1.64809
THAP5P1	-0.629773	1.40503	-4.24344	5.63847e-05	0.00300798	1.64707
ANK2	-0.862828	1.63985	-4.24071	5.69517e-05	0.0030353	1.6378
DZIP1	-0.767957	3.59424	-4.23714	5.77031e-05	0.00306353	1.62565
MIS18BP1	-0.669453	3.92208	-4.2359	5.79662e-05	0.00307454	1.62143
FBXO5	-0.640113	3.95219	-4.23508	5.81406e-05	0.00307759	1.61865
PLVAP	0.740428	7.36906	4.22864	5.95274e-05	0.00313628	1.5968
BRIP1	-0.61982	2.58002	-4.22457	6.04196e-05	0.00316704	1.58301
BATF	1.00676	2.51242	4.2231	6.07471e-05	0.0031762	1.578
ACACA	-0.584648	3.96876	-4.22259	6.08597e-05	0.0031762	1.57629
SLK	-0.592457	4.2339	-4.22183	6.10286e-05	0.00317901	1.57372
PABPC1P10	-0.597481	1.49364	-4.21715	6.20823e-05	0.0032127	1.55786
KANSL1L	-0.58729	2.66548	-4.21652	6.22266e-05	0.00321415	1.55571
RNU6-1294P	-0.696233	1.8047	-4.20792	6.42107e-05	0.00328288	1.52662
NFAT5	-0.670608	2.91979	-4.20726	6.43662e-05	0.00328475	1.52438
AC093278.2	0.658736	2.23832	4.20461	6.49922e-05	0.00330754	1.51542
PIMREG	-0.815104	3.83024	-4.19993	6.6111e-05	0.00334293	1.49961
DUSP4	0.743121	2.85787	4.19813	6.65464e-05	0.0033587	1.49353
NFIX	-1.10713	6.51697	-4.19544	6.72035e-05	0.00337798	1.48443
CD300E	0.66377	0.962833	4.19056	6.84072e-05	0.00342768	1.46798
DDX21	-0.612529	5.51755	-4.1899	6.85721e-05	0.00342916	1.46575
AC090559.1	0.734854	2.35305	4.1897	6.86229e-05	0.00342916	1.46507
AL354733.3	-0.70597	1.92679	-4.18709	6.92791e-05	0.0034557	1.45625
LRP5	-0.684064	4.68979	-4.18531	6.97281e-05	0.00347496	1.45027
RUFY4	1.40652	2.42052	4.18166	7.06621e-05	0.00351517	1.43795
CKAP2L	-0.684386	3.79516	-4.18125	7.07667e-05	0.00351721	1.43658
PRKAB2	-0.772862	4.19423	-4.18072	7.09017e-05	0.00351759	1.43481
SOX9-AS1	-0.729596	1.21073	-4.17516	7.23498e-05	0.0035633	1.41609
TXNDC16	-0.760602	3.17904	-4.17496	7.24032e-05	0.0035633	1.41541
PARP10	0.803546	4.75457	4.17389	7.26852e-05	0.00357399	1.41181
SOX17	0.737021	2.35704	4.17141	7.33443e-05	0.00359411	1.40345
TRIM9	-1.06327	1.49605	-4.17118	7.34055e-05	0.00359411	1.40268
RAMP2	0.838305	5.58044	4.17113	7.34195e-05	0.00359411	1.4025
OTUD7B	-0.661054	4.4508	-4.16741	7.44169e-05	0.00361856	1.39001
PXYLP1	-0.73163	3.61439	-4.16559	7.49114e-05	0.00362904	1.38388
BEND5	-1.08685	2.81464	-4.16555	7.4921e-05	0.00362904	1.38376
NUP58	-0.621725	4.04242	-4.16335	7.55222e-05	0.00365495	1.37636
ZFP69B	-0.645088	1.98907	-4.16217	7.58455e-05	0.00366739	1.37241
SLC43A2	0.706843	2.85879	4.16026	7.63743e-05	0.00368329	1.36598
SEC24A	-0.587069	4.19104	-4.15935	7.66256e-05	0.00368335	1.36294
ZNF395	-0.85125	4.53622	-4.15929	7.66419e-05	0.00368335	1.36274
AC018638.8	-0.739302	3.04293	-4.15594	7.75806e-05	0.0037059	1.35147
IFI6	1.2478	8.49169	4.15368	7.82176e-05	0.00372345	1.3439
AL355994.2	-0.603148	0.95029	-4.15246	7.85652e-05	0.0037272	1.3398
MICAL3	-0.650056	2.7564	-4.15174	7.87684e-05	0.0037272	1.33741
ANLN	-0.694917	5.02772	-4.1513	7.88953e-05	0.00372758	1.33592
EZH2	-0.713076	4.29508	-4.15124	7.89114e-05	0.00372758	1.33573
ZXDB	-0.649393	2.80455	-4.14768	7.99349e-05	0.00376628	1.3238
AL031847.1	-0.953148	1.82748	-4.13684	8.31351e-05	0.00388724	1.28748
BORCS6	0.773668	3.23836	4.13253	8.4438e-05	0.00392491	1.27309
SLC46A3	0.732975	2.96325	4.13205	8.45858e-05	0.00392518	1.27148
FAM208B	-0.605709	3.83662	-4.13072	8.49928e-05	0.00394076	1.26703
MYCT1	0.720109	2.79095	4.12865	8.56327e-05	0.0039665	1.2601
KIF26A	-1.22729	4.80433	-4.12533	8.66646e-05	0.00400819	1.24901
EIF4BP6	-0.628652	2.84189	-4.12294	8.74163e-05	0.00402946	1.24103
RRP1B	-0.645547	4.63972	-4.12186	8.77577e-05	0.00404183	1.23742
BRPF3	-0.63604	4.13452	-4.11866	8.87754e-05	0.00408096	1.22676
TRPV3	-0.66061	0.812606	-4.11849	8.88289e-05	0.00408096	1.2262
KIAA1958	-0.655077	1.59938	-4.1174	8.91783e-05	0.00408344	1.22257
ZKSCAN8	-0.629058	3.64504	-4.11533	8.98485e-05	0.00409476	1.21564
ZNF711	-0.986972	2.47418	-4.11532	8.985e-05	0.00409476	1.21563
BX284668.2	-0.678501	0.693078	-4.11526	8.98701e-05	0.00409476	1.21542
MIR1254-1	-0.820794	2.87906	-4.11483	9.00081e-05	0.00409767	1.214
ZNF503	-0.689765	4.40981	-4.11211	9.08964e-05	0.00412452	1.20492
THEMIS2	0.804143	4.2891	4.11042	9.1452e-05	0.00414293	1.19928
FAM167B	0.646057	3.29217	4.10987	9.16335e-05	0.00414724	1.19745
LINC01775	-0.688395	1.63337	-4.10838	9.21276e-05	0.00415902	1.19248
MXD1	-0.657274	3.22508	-4.10827	9.21622e-05	0.00415902	1.19213
CPM	0.690494	3.07325	4.09828	9.55359e-05	0.00427572	1.15889
RENBP	1.0246	4.36229	4.09826	9.55437e-05	0.00427572	1.15881
TIE1	0.806895	4.58535	4.0948	9.67387e-05	0.00430959	1.14732
C14orf132	-0.986475	4.49255	-4.09456	9.68216e-05	0.00430959	1.14653
GABPB2	-0.651803	3.36999	-4.09436	9.68927e-05	0.00430959	1.14585
BCL2L11	-0.670878	3.97571	-4.09105	9.80507e-05	0.00435616	1.13487
CACNA2D4	0.82197	2.24642	4.08944	9.86204e-05	0.00437331	1.12951
JAML	0.648232	1.29843	4.08929	9.8674e-05	0.00437331	1.12901
ARL10	-0.603018	3.19803	-4.08743	9.93367e-05	0.00437593	1.12282
SIGLEC14	0.759245	1.51778	4.08491	0.000100237	0.00440025	1.11448
HLA-DRB6	1.21537	3.13621	4.08464	0.000100337	0.00440113	1.11356
AC113191.1	-0.924513	4.47946	-4.08318	0.000100863	0.00441573	1.10873
CARM1	-0.612447	5.45378	-4.08056	0.000101814	0.00443774	1.10005
RNA5SP317	-0.737778	2.15238	-4.07367	0.00010436	0.00451313	1.07723
UBR5	-0.594435	4.99683	-4.07283	0.000104677	0.00451624	1.07442
SIRPA	0.708881	4.3956	4.07165	0.00010512	0.00453179	1.07053
CPLANE1	-0.59818	2.66022	-4.06288	0.000108473	0.00462229	1.04151
GNAZ	-0.88307	1.77421	-4.06257	0.000108594	0.00462386	1.04048
SUSD3	0.587622	1.77811	4.06211	0.000108774	0.00462796	1.03895
TRIM22	0.990276	3.65134	4.06068	0.000109332	0.00464453	1.03423
MEX3B	-0.816884	4.22512	-4.05981	0.000109672	0.00465255	1.03135
CHDH	-0.58567	0.989233	-4.05943	0.000109821	0.00465255	1.0301
IL17RB	-0.830313	2.17925	-4.05848	0.000110195	0.00465728	1.02696
TNFRSF1B	0.738882	4.29947	4.05282	0.000112447	0.00472658	1.00827
NF1	-0.592952	3.67909	-4.05113	0.000113128	0.00474743	1.00269
EIF3A	-0.604585	6.21956	-4.0496	0.000113747	0.00476978	0.997653
SNCB	-0.739691	0.801319	-4.04762	0.000114556	0.00480007	0.991106
NTN3	-0.634924	1.28184	-4.04328	0.000116342	0.00485281	0.976822
PTPRJ	0.673578	3.5461	4.04234	0.000116733	0.00486545	0.973723
STK26	-0.760919	4.26853	-4.03931	0.000118001	0.00491091	0.963742
AC106820.4	-0.603507	1.51892	-4.03516	0.000119764	0.00496185	0.95005
C16orf54	0.877917	1.90138	4.03207	0.000121087	0.00499391	0.939908
ACP5	2.30279	8.94201	4.03125	0.000121444	0.00499391	0.937191
ARID5B	-0.687326	3.4655	-4.03123	0.000121452	0.00499391	0.937123
AP003392.1	-0.780545	2.5027	-4.03104	0.000121532	0.00499391	0.936521
PRKDC	-0.691337	6.02775	-4.02967	0.000122127	0.00499977	0.932013
SAV1	-0.637659	4.83682	-4.02845	0.000122662	0.00500795	0.927976
PCDHGA9	-0.629008	1.06956	-4.02804	0.000122841	0.00500795	0.926626
TTC28	-0.658567	3.67962	-4.02633	0.00012359	0.00500795	0.921015
ESAM	0.716035	5.21939	4.02614	0.000123674	0.00500795	0.920387
NECAB1	-0.692426	2.0932	-4.02512	0.000124124	0.00501324	0.917037
TUFT1	-0.864664	2.70368	-4.02499	0.000124179	0.00501324	0.916625
PRF1	0.876216	1.72076	4.02449	0.0001244	0.0050185	0.914984
DICER1	-0.613007	3.90805	-4.02147	0.000125744	0.00505127	0.905066
TMPO	-0.596349	5.78713	-4.01356	0.000129333	0.00515679	0.87909
SMAD3	-0.631097	5.4836	-4.01287	0.000129651	0.00516249	0.876823
EIF4HP1	-0.746664	3.57686	-4.01119	0.000130427	0.0051798	0.871311
APOL1	1.21318	4.82608	4.01111	0.00013046	0.0051798	0.871077
CLEC14A	0.783669	4.62581	4.01075	0.00013063	0.00518068	0.869878
AC018638.4	-0.739949	3.74137	-4.00833	0.000131757	0.00522003	0.861949
SLC7A7	0.834131	3.93559	4.0061	0.000132804	0.00523151	0.854646
NBPF9	-0.634922	2.88532	-4.0056	0.000133041	0.00523712	0.852999
HSPB8	-1.53001	3.4891	-4.00447	0.000133573	0.00524677	0.849316
AC011492.1	-0.606493	1.33789	-4.00181	0.000134842	0.00527793	0.840593
IL15RA	0.749275	2.60965	4.0016	0.00013494	0.00527803	0.839923
PRKCH	0.671597	3.42541	3.99859	0.000136389	0.00530666	0.830067
HSP90AA6P	-0.698311	1.693	-3.99779	0.000136778	0.00531235	0.827435
BCL7A	-0.672308	3.19603	-3.99319	0.000139027	0.00537262	0.812389
AHDC1	-0.68909	4.77461	-3.99239	0.000139419	0.00537262	0.809792
JOSD2	0.588648	5.33771	3.9923	0.000139462	0.00537262	0.809508
EIF4BP7	-0.713259	2.30438	-3.99173	0.000139747	0.00537262	0.807622
FAM216A	-0.636388	3.74713	-3.99135	0.000139936	0.00537262	0.806377
JPH1	-1.10629	1.33836	-3.99	0.000140605	0.00538602	0.801981
GPRC5A	-1.16929	1.86107	-3.98866	0.000141275	0.0053997	0.797596
MAFG-DT	-0.636397	3.27615	-3.98581	0.000142708	0.00544318	0.788284
SPSB4	-1.01792	1.76515	-3.98438	0.000143431	0.00546637	0.783622
FLRT1	-0.749819	1.19917	-3.98389	0.000143679	0.00546637	0.782025
ESCO2	-0.65736	2.74454	-3.98129	0.000145006	0.00549182	0.773548
TFR2	-0.857552	2.74961	-3.9807	0.000145307	0.00549654	0.771633
GOLGB1	-0.598329	4.38964	-3.97595	0.000147767	0.00556027	0.756151
KRT16	-0.831653	0.722554	-3.97591	0.00014779	0.00556027	0.756011
HLA-DQA2	1.29504	2.78281	3.97569	0.000147905	0.00556084	0.75529
CCL3	0.767189	2.31923	3.97472	0.000148411	0.00557227	0.752141
LIPG	-0.703941	0.825668	-3.97442	0.000148569	0.00557442	0.75116
GPRASP1	-0.80343	2.11392	-3.97298	0.000149326	0.00559143	0.746474
TRAPPC1	0.911516	7.74851	3.97255	0.000149554	0.00559617	0.745067
CXCR4	0.768433	5.55014	3.97016	0.000150825	0.00562533	0.737263
SACS	-0.667319	2.68935	-3.96869	0.000151605	0.00564237	0.732504
KIF15	-0.60706	3.05715	-3.96816	0.000151892	0.00564925	0.730761
CNTLN	-0.602954	3.35977	-3.9668	0.000152622	0.00567255	0.726344
TST	0.594158	3.88605	3.96538	0.00015339	0.00567923	0.721714
ARHGAP33	-0.659273	2.73397	-3.96225	0.000155089	0.00571432	0.711555
CSF2RA	0.77688	2.62979	3.96003	0.000156313	0.00574027	0.704309
DARS-AS1	-0.586464	1.67038	-3.95856	0.000157124	0.0057624	0.699537
AC092484.1	1.34074	2.27545	3.95795	0.000157459	0.00577084	0.697577
2021-03-01	0.660899	1.96564	3.95768	0.000157612	0.00577262	0.696681
RNU6-1297P	-0.668172	1.69236	-3.95619	0.000158439	0.00578375	0.691856
OSTF1	0.591027	6.55676	3.95538	0.000158893	0.0057948	0.689216
LRIG3	-0.96682	4.05404	-3.95393	0.000159709	0.0058067	0.684498
OTULINL	0.660571	2.62943	3.95176	0.000160934	0.0058271	0.677455
DOT1L	-0.606964	4.42517	-3.9517	0.000160965	0.0058271	0.677276
MYL12A	0.586633	8.51913	3.94901	0.000162499	0.00586228	0.66853
PHF19	-0.62831	4.76259	-3.948	0.000163079	0.00586235	0.665248
HOXA6	-0.735233	2.05034	-3.94794	0.000163114	0.00586235	0.665052
SREBF2	-0.655509	5.43189	-3.94596	0.000164249	0.00588316	0.658659
LAMA1	-0.654273	0.683584	-3.9454	0.000164573	0.00588712	0.656845
NCAPD3	-0.656108	4.20006	-3.94484	0.000164902	0.0058951	0.655
RAB4B	0.647979	3.73126	3.94341	0.000165733	0.00591713	0.650372
MMRN2	0.767912	4.1941	3.94064	0.000167354	0.00596396	0.641403
STAG3L5P	-0.644797	2.78523	-3.93612	0.000170035	0.00603178	0.626753
DST	-0.788823	4.37417	-3.93558	0.000170356	0.00603927	0.625018
TNKS	-0.638903	3.8958	-3.93319	0.000171791	0.00607068	0.617288
CSTA	0.780278	2.51604	3.93016	0.000173631	0.00611227	0.60747
MAN2A2	-0.60924	4.09695	-3.92937	0.000174109	0.00612519	0.604938
LINC01819	0.934934	1.12056	3.92523	0.000176655	0.00619183	0.591565
CKLF	0.585446	4.84704	3.92496	0.000176827	0.00619183	0.59067
HPGDS	0.76109	2.16303	3.92271	0.000178229	0.00621082	0.583394
HASPIN	-0.594753	2.67764	-3.92213	0.000178591	0.0062195	0.581526
SLC11A1	0.731376	2.0169	3.9147	0.0001833	0.00632803	0.55755
AC245060.2	-0.650237	1.69361	-3.90955	0.000186634	0.00642671	0.540953
SMC3	-0.631466	5.29477	-3.90782	0.000187764	0.00645757	0.535396
MTBP	-0.640358	3.02302	-3.90623	0.00018881	0.00648146	0.530278
TNFRSF11A	0.970528	2.59211	3.90515	0.000189529	0.00649808	0.526777
AL021920.2	-0.682117	0.885043	-3.90421	0.00019015	0.00651313	0.523766
PAXBP1	-0.588833	4.22045	-3.90395	0.000190322	0.00651313	0.522935
EMILIN3	-1.02193	1.36713	-3.90043	0.000192679	0.00657344	0.511601
ZFHX4	-0.770062	4.7891	-3.89807	0.000194275	0.00661563	0.504007
AASS	-0.738668	2.97426	-3.89735	0.000194765	0.00662086	0.501686
TMEM273	0.922085	2.65783	3.89699	0.000195008	0.00662086	0.500539
EPB41	-0.746644	3.43243	-3.89556	0.000195988	0.00663497	0.495922
RAD21	-0.65185	7.32088	-3.89517	0.000196252	0.00663798	0.494685
ARRB2	0.60321	5.49753	3.89287	0.000197834	0.00666641	0.487295
AC016708.1	-0.679168	1.68214	-3.89263	0.000197999	0.00666641	0.486527
STK24	-0.638159	3.81647	-3.89256	0.00019805	0.00666641	0.486289
CDA	0.670569	1.86283	3.89091	0.000199193	0.00669736	0.480993
NEDD4	-0.611601	3.28366	-3.89087	0.00019922	0.00669736	0.480869
E2F7	-0.787228	2.84744	-3.89037	0.000199571	0.00670509	0.479247
TNFAIP8L3	-1.0011	3.02096	-3.89005	0.000199792	0.00670844	0.478228
TM4SF1	0.852287	4.41636	3.88922	0.000200368	0.00671555	0.475577
DCSTAMP	1.30458	2.49688	3.88547	0.000203006	0.00678334	0.463538
ARHGAP45	0.632661	3.91613	3.88415	0.000203944	0.00680637	0.459294
CXCL11	1.1076	1.70413	3.88168	0.000205709	0.00684474	0.451366
UBR3	-0.589896	3.89572	-3.88146	0.000205862	0.0068457	0.450683
TAF2	-0.605922	4.474	-3.88092	0.000206252	0.00685457	0.448938
AL121929.2	-0.633254	1.05331	-3.88058	0.000206494	0.00685849	0.447858
LINC02449	-0.83469	1.68868	-3.87687	0.000209179	0.00692685	0.43597
NCOR2	-0.609272	6.35894	-3.87509	0.000210483	0.00696168	0.430254
CDC14B	-0.661219	3.82411	-3.87197	0.000212779	0.00700888	0.420272
CXCL9	1.39299	2.33925	3.87174	0.000212949	0.00700888	0.419535
TMEM208	0.588242	5.92527	3.87143	0.000213178	0.00700888	0.418546
ATP13A3	-0.598422	4.97632	-3.87026	0.000214049	0.00702054	0.414792
AC008982.2	-0.612387	1.66236	-3.87016	0.00021412	0.00702054	0.41449
OSBP2	-0.606067	1.25938	-3.86795	0.000215776	0.00706071	0.407399
SLC25A25	-0.614419	3.42384	-3.86758	0.000216049	0.00706545	0.406236
BCL9	-0.664391	3.80299	-3.86409	0.000218689	0.0071139	0.395064
KCNMA1	-0.985249	2.81055	-3.86068	0.000221293	0.00716488	0.384174
MTCL1	-0.62457	2.97352	-3.86044	0.000221476	0.0071666	0.383413
PRC1	-0.616017	5.60441	-3.85851	0.000222965	0.00720213	0.37725
IFITM1	1.12142	6.94255	3.85565	0.00022519	0.00725281	0.368116
TNRC6C	-0.589776	4.12912	-3.85544	0.00022536	0.00725405	0.367424
FAM83D	-0.615084	4.61988	-3.85464	0.000225982	0.00725574	0.364891
IRS1	-0.702126	3.98605	-3.85436	0.0002262	0.00725574	0.364001
GAPLINC	0.728472	2.22399	3.8527	0.000227511	0.00727668	0.358686
ADD3	-0.620442	4.59067	-3.85162	0.000228365	0.00729555	0.35524
CSRP2	-0.866325	4.73326	-3.8488	0.000230609	0.00734598	0.346251
DYRK2	-0.648863	4.47031	-3.84624	0.000232659	0.00739	0.33811
AL928654.2	-0.639569	2.18101	-3.84194	0.000236152	0.00747587	0.32441
HLA-DQB2	0.826656	1.70587	3.84192	0.000236174	0.00747587	0.324322
KLHL23	-0.879651	2.28763	-3.83984	0.000237878	0.00749972	0.317715
CHRM4	-0.812573	1.60736	-3.83945	0.000238197	0.00750553	0.316479
IQGAP3	-0.686096	3.8669	-3.83603	0.000241036	0.00757338	0.305588
AHNAK2	-0.997801	2.09557	-3.83129	0.000245015	0.00767089	0.290537
MCC	-0.624774	3.41933	-3.82942	0.000246607	0.00770028	0.284582
NKX3-2	-0.965319	2.15007	-3.82796	0.000247856	0.00772713	0.279941
PIP5K1A	-0.603984	5.73147	-3.82661	0.000249014	0.00774479	0.275657
MYC	-0.809207	6.65375	-3.82297	0.000252165	0.0078164	0.2641
CERS6	-0.73101	3.3078	-3.82252	0.000252557	0.00781979	0.262671
AL118558.1	-0.591493	2.10761	-3.81713	0.000257295	0.00791416	0.245591
AC022509.3	-0.804218	2.36656	-3.8171	0.000257323	0.00791416	0.245489
NUP153	-0.59997	4.65095	-3.81681	0.000257582	0.00791772	0.244565
CHAMP1	-0.746645	4.13568	-3.81491	0.000259273	0.00795133	0.238555
STRN3	-0.588331	4.45426	-3.81353	0.00026051	0.00795903	0.234179
BEGAIN	-0.855844	1.39994	-3.81242	0.000261512	0.00797641	0.230652
DDN	-0.974262	1.81338	-3.81134	0.000262485	0.00799285	0.22724
CCDC120	-0.690263	2.3126	-3.80263	0.000270475	0.00813309	0.199694
LRRC2	-0.686652	0.80103	-3.79974	0.000273176	0.00819198	0.190567
CENPL	-0.58956	4.34915	-3.79909	0.000273788	0.00819529	0.188511
CIC	-0.639996	5.33119	-3.799	0.000273878	0.00819529	0.188208
DDHD2	-0.593885	3.96733	-3.79814	0.000274684	0.0082135	0.185509
BTBD11	-0.716419	1.27351	-3.79478	0.000277879	0.00828809	0.174887
TJP2	-0.717942	3.99238	-3.79119	0.000281328	0.00833698	0.163559
SCARF1	0.694833	3.6758	3.78482	0.000287547	0.00844876	0.143484
CUL4A	-0.588987	4.77943	-3.77724	0.000295126	0.00858926	0.119598
HADH	-0.588359	6.1054	-3.77566	0.000296726	0.00860768	0.114635
AC234582.1	-0.640225	2.20421	-3.77162	0.00030086	0.00869208	0.101933
CCNE2	-0.80306	2.78953	-3.77023	0.000302296	0.00871078	0.097564
AL442125.2	-0.6669	1.65456	-3.76589	0.000306819	0.00880439	0.0839336
RBAKDN	0.724079	1.47937	3.76512	0.000307624	0.00880979	0.0815279
WWP2	-0.827197	5.83451	-3.76433	0.000308461	0.0088286	0.0790339
ODF3B	0.793116	2.73423	3.76235	0.000310557	0.00886107	0.0728187
SCD	-0.892124	6.25732	-3.7598	0.00031327	0.0089017	0.0648387
AC108010.1	-0.60138	2.03975	-3.75852	0.000314647	0.00892387	0.0608131
TSTD2	-0.618739	2.73276	-3.75833	0.000314858	0.00892387	0.0601997
NRK	-1.06603	1.64496	-3.75275	0.000320916	0.00902156	0.0427134
AC008764.2	-0.770637	4.05039	-3.75214	0.000321581	0.00902649	0.0408134
RNF144A	-0.813978	4.94932	-3.75033	0.000323574	0.00904179	0.0351469
PECAM1	0.671091	5.25518	3.74996	0.000323982	0.00904707	0.0339905
RDH10	-0.885613	4.22657	-3.74984	0.000324115	0.00904707	0.0336129
UBE2Q2P2	-0.728396	2.3521	-3.74944	0.000324553	0.00904831	0.0323751
TBX4	-0.975303	2.14874	-3.7472	0.000327042	0.00909546	0.0253662
SNX10	0.981165	3.72159	3.74695	0.00032733	0.00909546	0.024559
CD84	1.19571	3.87952	3.74548	0.000328976	0.00913017	0.0199591
EVC	-0.605344	3.4083	-3.74456	0.000330007	0.00914686	0.0170874
ADAM11	-0.602503	0.983908	-3.74297	0.000331793	0.00917047	0.0121365
CLCN5	-0.66273	2.63276	-3.7428	0.000331994	0.00917047	0.011583
CXorf36	0.687033	3.33164	3.74277	0.00033202	0.00917047	0.0115086
SRGAP2D	-0.585372	2.26098	-3.74215	0.000332729	0.00918218	0.0095532
OLMALINC	-0.595976	2.78642	-3.73903	0.000336284	0.00923816	-0.00019349
RIPPLY3	-0.732864	1.3777	-3.73874	0.000336616	0.00923816	-0.0010981
C2orf92	-0.598693	2.15005	-3.73727	0.00033831	0.00926998	-0.00570141
FAM222A-AS1	-0.602893	0.97702	-3.73661	0.000339066	0.00926998	-0.00775048
HHEX	0.584606	2.945	3.73297	0.000343295	0.00936487	-0.0191164
CXCR3	0.697197	1.1956	3.72567	0.000351929	0.0095112	-0.0418901
AC060764.1	0.926258	1.91245	3.72475	0.00035302	0.00953603	-0.0447286
ADCY1	-0.759426	1.55548	-3.72415	0.00035374	0.00955081	-0.0465963
KCNH3	-0.848358	1.8044	-3.7201	0.000358646	0.00964557	-0.0592224
NUAK1	-0.661277	3.80958	-3.71965	0.000359193	0.00965089	-0.0606199
SLC25A20	0.824509	4.18845	3.71806	0.000361136	0.00968426	-0.0655648
HSPA13	-0.71979	5.10159	-3.71754	0.000361782	0.00969689	-0.067204
RAP1GAP	-0.767091	1.73085	-3.7172	0.000362194	0.00970303	-0.0682457
FAAH	-0.78566	2.83321	-3.71511	0.000364777	0.00974879	-0.0747596
MCM2	-0.608001	5.73457	-3.71448	0.00036555	0.00976	-0.0766989
AC024075.1	-0.746201	4.08309	-3.7117	0.000369013	0.00980982	-0.0853413
ZNF664	-0.601704	5.95023	-3.71105	0.000369827	0.00982231	-0.08736
MAP3K20	-0.671156	4.45149	-3.71104	0.000369838	0.00982231	-0.0873889
SERBP1P5	-0.592842	3.02384	-3.70656	0.000375502	0.00994374	-0.101316
COL27A1	-1.0686	4.78527	-3.70627	0.000375877	0.00994374	-0.102231
CLDN5	0.963721	4.38417	3.70552	0.000376823	0.00995043	-0.104533
LRRN4CL	-0.809462	1.28526	-3.70105	0.000382578	0.0100601	-0.118421
SERPING1	1.03907	6.16229	3.70074	0.000382978	0.0100601	-0.11938
PBX4	-0.595817	1.96752	-3.69956	0.00038451	0.0100859	-0.123036
MORC3	-0.600096	4.16488	-3.69885	0.00038544	0.0101056	-0.12525
AC114956.2	-0.624118	1.28524	-3.69497	0.00039053	0.0101907	-0.137268
FAM78A	0.624811	3.54617	3.6928	0.000393399	0.0102558	-0.143974
ENHO	-1.2895	3.77264	-3.6915	0.000395132	0.0102723	-0.148
CLCN4	-0.806816	3.10122	-3.69149	0.000395145	0.0102723	-0.14803
EDEM3	-0.601254	4.33862	-3.68823	0.00039953	0.0103619	-0.158138
MBNL2	-0.606268	4.28266	-3.68746	0.000400575	0.0103817	-0.16053
CBX3P9	-0.603147	2.39856	-3.68571	0.000402946	0.0104212	-0.165935
EGFL7	0.601404	4.78053	3.68228	0.000407632	0.0104879	-0.176523
HOOK2	-0.635692	3.98891	-3.68049	0.000410111	0.0105299	-0.182075
PPFIBP1	-0.683258	5.29872	-3.67662	0.000415495	0.010597	-0.194019
GZMH	0.759967	1.19587	3.67631	0.000415933	0.0105983	-0.194982
GSE1	-0.633582	4.35427	-3.67086	0.000423631	0.0106912	-0.211773
CDH5	0.763796	4.88039	3.67051	0.000424143	0.0106956	-0.212878
SGO2	-0.644618	3.59219	-3.66854	0.000426958	0.0107526	-0.218933
CIART	-0.856135	2.46705	-3.66334	0.000434501	0.0108653	-0.234964
IFI35	0.845402	5.21848	3.66322	0.000434668	0.0108653	-0.235316
ABL1	-0.599815	5.52585	-3.65323	0.000449522	0.0111459	-0.266067
LGALS7B	-0.585934	0.745015	-3.65257	0.00045051	0.0111578	-0.268074
AC092903.1	-0.620002	1.07786	-3.65118	0.000452617	0.0111875	-0.272345
TAP1	0.721346	5.78838	3.6505	0.000453659	0.0111924	-0.274448
TCF19	-0.671337	5.21125	-3.64885	0.000456171	0.0112251	-0.2795
MIR23B	-0.601322	1.56776	-3.64696	0.000459078	0.0112716	-0.285312
THAP9-AS1	-0.588648	4.40707	-3.64644	0.000459885	0.0112833	-0.28692
MILR1	0.695364	3.83914	3.64423	0.000463305	0.0113301	-0.293696
PTPRS	-0.716874	6.0263	-3.63909	0.000471346	0.0114608	-0.309436
WNT11	-1.0701	2.56727	-3.63671	0.000475128	0.0115087	-0.316746
IPO5	-0.638587	5.83442	-3.63651	0.000475438	0.0115096	-0.317342
RBP7	0.748897	2.84234	3.63511	0.000477685	0.0115438	-0.321654
ULBP3	-0.71811	2.62037	-3.63489	0.000478033	0.0115472	-0.322321
SERBP1P1	-0.59327	2.90943	-3.63349	0.00048028	0.0115761	-0.326609
GALNT16	-0.735437	1.13225	-3.62802	0.000489143	0.0116992	-0.34333
RNU6-19P	-0.701967	1.72909	-3.62732	0.000490295	0.0117204	-0.345481
AC073415.1	-0.622204	2.07306	-3.6268	0.000491151	0.0117307	-0.347077
RAC3	-1.06772	5.27554	-3.62604	0.0004924	0.0117504	-0.349399
CD34	0.679773	4.11916	3.62465	0.000494692	0.0117898	-0.353644
AP001347.1	-0.665603	1.60412	-3.62151	0.000499912	0.0118988	-0.363241
GJC1	-0.606545	4.41141	-3.62066	0.000501332	0.0119224	-0.365834
CX3CL1	0.701277	3.17949	3.62017	0.000502147	0.0119366	-0.367319
LINC01411	-0.919054	1.35396	-3.61874	0.000504547	0.0119719	-0.371677
CTSL	0.682108	6.75349	3.61606	0.00050909	0.0119984	-0.379871
AL049840.3	-0.618979	2.22176	-3.61004	0.000519406	0.0121568	-0.398207
SLC22A18	0.657885	3.16224	3.60934	0.00052063	0.0121568	-0.400358
SIGLEC15	1.51202	4.12422	3.60874	0.000521661	0.0121716	-0.402166
AMOT	-0.672738	4.31974	-3.60871	0.000521722	0.0121716	-0.402272
TRIO	-0.630595	4.39125	-3.60472	0.000528706	0.0122812	-0.414424
TMEM25	-0.780606	2.07784	-3.60308	0.000531606	0.0123345	-0.419423
HLTF	-0.606172	4.45358	-3.60238	0.000532835	0.0123527	-0.421532
SETBP1	-0.627791	2.62893	-3.59961	0.000537775	0.0124203	-0.429964
CAPG	0.840333	6.7115	3.59769	0.000541218	0.0124581	-0.435794
USP49	-0.590092	2.44011	-3.59723	0.000542051	0.0124669	-0.437199
ABTB2	-0.762336	1.85701	-3.59699	0.000542486	0.0124718	-0.437933
IGKC	2.1126	3.32206	3.5965	0.000543368	0.0124784	-0.439416
OAS2	0.94522	4.33229	3.59596	0.00054434	0.0124936	-0.44105
SNAP91	-0.652704	0.669436	-3.59313	0.000549489	0.0125596	-0.44965
PACSIN3	-0.646249	4.5959	-3.59266	0.000550346	0.012574	-0.451074
NUSAP1	-0.595916	5.89249	-3.59201	0.000551547	0.0125918	-0.453065
SNORD117	-0.641822	2.15975	-3.59191	0.000551729	0.0125918	-0.453366
RN7SL81P	-0.629782	1.8823	-3.59187	0.000551807	0.0125918	-0.453495
CYP24A1	-0.954388	1.12563	-3.59169	0.000552135	0.0125941	-0.454038
KIAA1671	-0.615675	3.40257	-3.58937	0.000556408	0.0126447	-0.461079
SLC35D1	-0.607908	3.93705	-3.5893	0.000556538	0.0126447	-0.461292
ZNF385C	-0.617952	0.786367	-3.5873	0.000560238	0.0127003	-0.467346
C6orf226	0.715508	4.41907	3.58587	0.000562908	0.0127503	-0.471687
PER3	-0.867668	3.16392	-3.5852	0.00056416	0.0127682	-0.473716
PRKCA	-0.721971	3.90445	-3.58306	0.000568189	0.012816	-0.480214
TXNDC5	-0.759223	4.15996	-3.58284	0.000568588	0.012816	-0.480855
SKI	-0.606253	6.18853	-3.58165	0.000570837	0.0128205	-0.484461
RTL6	-0.636632	3.98078	-3.58156	0.000571018	0.0128205	-0.484751
ATP8B2	-0.615326	5.8905	-3.57849	0.000576866	0.0128869	-0.494055
DBNDD1	-1.02328	1.34037	-3.57	0.000593311	0.0130828	-0.519716
ENO2	-1.07068	5.52547	-3.5689	0.000595491	0.0131226	-0.523064
DNAH10	-0.658424	1.28739	-3.56709	0.000599053	0.0131801	-0.528508
SIRPG	0.643091	1.08514	3.56572	0.000601789	0.0132088	-0.532667
PPM1E	-0.739796	1.32936	-3.56404	0.000605131	0.0132663	-0.537722
POLH	-0.642635	4.40354	-3.56007	0.000613139	0.01341	-0.54972
MAPK8IP1	-0.707564	2.48471	-3.55586	0.000621723	0.0135494	-0.562406
ITPR3	-0.824597	2.86163	-3.55502	0.000623456	0.0135712	-0.564946
APOL6	0.84736	3.95396	3.55263	0.000628389	0.0136142	-0.572137
ZNF521	-0.98723	3.60368	-3.55193	0.000629833	0.013628	-0.574231
TRPC4	0.627374	1.37098	3.55167	0.000630385	0.0136307	-0.57503
UBXN2B	-0.584173	3.19375	-3.55089	0.000631999	0.0136496	-0.577363
ARHGEF15	0.587511	2.82211	3.54901	0.000635937	0.0136918	-0.58303
AP000812.1	0.769093	1.52334	3.54552	0.000643292	0.0137858	-0.59352
MIR770	-0.773677	1.72532	-3.54526	0.000643854	0.013787	-0.594317
CAMKK1	-0.646769	2.58775	-3.54502	0.000644349	0.013787	-0.595017
VWCE	-0.617551	1.0456	-3.54473	0.000644967	0.0137949	-0.595892
TRAPPC6A	0.595553	4.86892	3.53982	0.000655502	0.0139125	-0.610669
RNA5SP488	-0.631684	1.8815	-3.53841	0.000658538	0.0139694	-0.614884
GNLY	0.691514	1.37964	3.53631	0.00066311	0.0140479	-0.621193
SULT4A1	-0.665397	0.781164	-3.53568	0.000664488	0.0140547	-0.623087
MIR7152	-0.620999	2.06286	-3.53469	0.000666664	0.0140899	-0.626068
GPR137B	0.774918	4.81408	3.53407	0.000668014	0.0141023	-0.627912
OSM	0.728962	1.49149	3.53251	0.000671458	0.0141534	-0.632602
GRHL3	-0.761172	1.09245	-3.52969	0.000677716	0.014269	-0.64106
ADGRL4	0.701533	4.07524	3.52931	0.000678566	0.0142721	-0.642203
APOL2	0.591394	5.50472	3.52924	0.000678717	0.0142721	-0.642406
RNU6-850P	-0.669773	2.47949	-3.52916	0.000678897	0.0142721	-0.642647
ESPNP	-0.671487	0.932688	-3.52614	0.000685668	0.0143652	-0.651694
TTLL7	-0.838933	1.80034	-3.52238	0.000694177	0.0144881	-0.662938
ROBO4	0.614335	3.6238	3.52173	0.00069567	0.0144881	-0.664896
AL109918.1	-0.805687	2.99362	-3.52069	0.000698042	0.0145095	-0.667999
FAM162A	-0.729037	4.62575	-3.51535	0.000710376	0.0146746	-0.683963
AL049840.2	-0.599694	2.8314	-3.51182	0.000718654	0.0147983	-0.69452
CKAP2	-0.611943	5.0026	-3.51143	0.000719575	0.0148007	-0.695687
SDS	0.818255	3.34645	3.5107	0.0007213	0.0148245	-0.697869
CD93	0.679101	5.13071	3.51048	0.000721808	0.0148245	-0.69851
MTURN	-0.622726	3.05275	-3.50528	0.000734205	0.0150178	-0.714027
FAM19A5	-1.29635	2.71438	-3.50179	0.00074265	0.0151384	-0.724445
SERTAD2	-0.60836	4.45177	-3.49967	0.000747812	0.0152005	-0.730755
ZNF385B	-0.941281	1.87025	-3.4977	0.000752647	0.0152819	-0.736625
PRKCB	0.607943	1.29382	3.49728	0.00075368	0.0152972	-0.737875
TGM2	0.986547	4.62038	3.49425	0.000761183	0.0154077	-0.746896
TENT5C	-0.809525	1.95442	-3.48755	0.000778009	0.0156185	-0.766807
REEP6	0.648159	2.43567	3.48623	0.000781367	0.0156482	-0.770729
SPN	0.630403	1.90544	3.48252	0.000790893	0.0157653	-0.781761
KANK2	-0.690211	6.14602	-3.48176	0.000792833	0.0157904	-0.783992
AP001972.5	0.584719	3.6074	3.48128	0.000794091	0.015804	-0.785435
C1QTNF4	-0.663034	1.13158	-3.47864	0.000800936	0.0158945	-0.793248
NRIP1	-0.629513	3.60734	-3.47597	0.000807931	0.0159645	-0.801163
PDZD2	-0.707861	2.669	-3.47507	0.000810307	0.0159948	-0.803836
TRIM36	-0.788682	1.97926	-3.47506	0.000810331	0.0159948	-0.803863
ADAMTS18	-1.42028	2.23738	-3.47194	0.000818622	0.0161067	-0.813128
CACHD1	-0.70356	3.1497	-3.47159	0.000819547	0.0161191	-0.814156
BCL6	-0.585534	4.28728	-3.47007	0.000823597	0.0161527	-0.818642
LSS	-0.625151	4.84727	-3.46853	0.000827738	0.0161976	-0.823206
CCDC39	-0.665431	2.07442	-3.46551	0.000835904	0.0163061	-0.83214
TIMP1	0.784294	10.3067	3.46543	0.000836132	0.0163061	-0.832388
PCDH12	0.592949	3.4732	3.45974	0.000851723	0.0164476	-0.849196
ZNF714	-0.635362	2.66614	-3.455	0.000864933	0.0165927	-0.863197
CD79A	0.608189	1.15017	3.45154	0.00087469	0.0167217	-0.873399
C21orf91	-0.67393	3.41682	-3.45076	0.000876897	0.0167523	-0.875691
COCH	-1.43834	2.25525	-3.44938	0.000880822	0.0168098	-0.879753
AK4	-1.00424	2.54491	-3.44848	0.000883387	0.0168365	-0.882397
MVP	0.804881	5.8373	3.44723	0.000886993	0.0168773	-0.886102
AHRR	-0.893735	1.5087	-3.44526	0.000892651	0.0169187	-0.891884
ESRP1	-0.702308	0.548014	-3.4404	0.000906827	0.0170762	-0.906211
ADPRHL1	-0.835276	2.46418	-3.43435	0.000924736	0.0172838	-0.923988
HLA-H	0.806446	4.8398	3.43252	0.000930225	0.0173571	-0.929368
HAND2	-0.868215	1.28923	-3.43163	0.000932879	0.0173635	-0.931958
WNK2	-0.769312	1.14758	-3.43087	0.000935171	0.0173907	-0.934188
RGS1	0.911084	3.35532	3.42879	0.000941479	0.0174668	-0.940298
CAND2	-0.70965	2.56941	-3.42508	0.000952816	0.0175827	-0.951175
RANGRF	0.768107	4.28611	3.42085	0.000965921	0.0177593	-0.963588
RTN4R	-0.998855	2.32126	-3.42052	0.000966936	0.0177652	-0.964542
ST3GAL6	0.603902	3.18259	3.42018	0.000967985	0.0177652	-0.965527
PTPRF	-0.86904	4.09491	-3.41967	0.000969583	0.0177666	-0.967026
NAGS	-0.613001	2.66416	-3.41966	0.000969632	0.0177666	-0.967072
AC139795.1	-0.588065	1.67503	-3.41859	0.000972983	0.0177891	-0.970206
SLC12A5-AS1	1.38084	4.49687	3.41618	0.000980541	0.0178441	-0.977236
EPSTI1	0.787138	3.09413	3.41402	0.000987395	0.0178843	-0.983563
C4orf47	-0.607717	1.5991	-3.40967	0.00100133	0.0180442	-0.996292
PKP1	-1.21386	1.31034	-3.40765	0.00100786	0.0181323	-1.00219
SGCD	-0.703372	3.87335	-3.40629	0.00101224	0.0181604	-1.00614
AC018638.2	-0.690863	4.46079	-3.40567	0.00101429	0.0181604	-1.00797
TMEM229B	0.775574	2.7523	3.40525	0.00101565	0.0181659	-1.00918
DAAM2	-0.813122	5.21636	-3.40488	0.00101687	0.018182	-1.01028
CSDC2	-1.06263	1.97807	-3.40198	0.00102637	0.0182867	-1.01872
FMN1	-0.617925	2.47821	-3.3946	0.00105097	0.0184985	-1.04023
JAK3	0.719551	2.668	3.39386	0.00105349	0.0185227	-1.0424
KIAA1211L	0.706899	2.39187	3.3937	0.00105402	0.0185227	-1.04286
KLF5	-0.831149	3.03909	-3.39121	0.00106247	0.0185768	-1.0501
ANGPTL7	-0.725637	0.641595	-3.38657	0.0010784	0.0187051	-1.06361
WNT10B	-1.01287	3.28368	-3.38621	0.00107963	0.0187051	-1.06465
STX8P1	-0.606642	1.95308	-3.38469	0.00108488	0.0187784	-1.06905
PRPH	-1.21202	1.81221	-3.38427	0.00108635	0.0187808	-1.07028
ULBP1	-0.801962	2.59977	-3.38059	0.00109923	0.0189495	-1.08097
ITGB2-AS1	0.614581	1.19501	3.37694	0.00111212	0.019059	-1.09155
AC244153.1	0.860993	2.17952	3.37665	0.00111316	0.0190648	-1.0924
NFIL3	-0.603607	4.55263	-3.37555	0.00111707	0.0191141	-1.09558
DLL4	0.609139	3.98406	3.37433	0.00112144	0.019177	-1.09912
TUB	-0.729298	3.13863	-3.37259	0.0011277	0.0192519	-1.10417
C8orf88	-0.844009	3.8977	-3.37104	0.00113328	0.0193184	-1.10865
SIM2	-0.932638	1.94293	-3.36987	0.00113755	0.0193439	-1.11206
HOXA13	-0.796027	2.03651	-3.36985	0.00113763	0.0193439	-1.11212
MBOAT1	-0.744887	3.28107	-3.36967	0.00113829	0.0193453	-1.11264
HMGCS1	-0.648258	4.74343	-3.36915	0.00114017	0.0193654	-1.11414
HMOX1	1.08205	6.60146	3.36805	0.00114418	0.0194022	-1.11733
IGHM	1.40086	1.96213	3.36723	0.00114715	0.0194228	-1.11968
CTSZ	0.726876	8.95065	3.36722	0.00114722	0.0194228	-1.11973
SNORD62B	-0.712274	3.03577	-3.36655	0.00114967	0.0194228	-1.12167
USH1C	-0.709178	0.675498	-3.36554	0.00115339	0.0194343	-1.1246
EPHB2	-0.939456	3.80608	-3.36512	0.00115491	0.0194365	-1.12579
GRTP1	-0.726207	1.5494	-3.36344	0.00116114	0.0195057	-1.13067
LDLR	-0.820488	4.19869	-3.36205	0.00116627	0.0195668	-1.13467
F10	-0.586558	1.23902	-3.36164	0.00116781	0.0195702	-1.13587
FGFR2	-1.13283	4.56084	-3.35885	0.00117823	0.0196911	-1.14392
AC021224.1	-0.729189	2.8079	-3.35475	0.00119373	0.01986	-1.15577
LMO7	-0.702831	4.83554	-3.35356	0.00119826	0.0198757	-1.15921
RAB23	-0.673338	3.62426	-3.35247	0.00120241	0.0199264	-1.16234
CBLN4	-1.10745	1.68997	-3.35085	0.00120862	0.0199995	-1.16701
BTG3	-0.650695	5.8719	-3.34908	0.00121548	0.0200588	-1.17213
CRYM	-0.664823	0.924328	-3.34476	0.00123225	0.0202403	-1.18455
SCARB1	-0.755328	4.58845	-3.34203	0.00124301	0.0203379	-1.19243
CD86	0.700312	3.26881	3.34199	0.00124315	0.0203379	-1.19254
ATP6V0D2	1.28373	3.96161	3.34191	0.00124346	0.0203379	-1.19276
C1QL4	-1.05429	2.09775	-3.33623	0.00126609	0.0205773	-1.2091
MAGEB2	1.31626	1.3477	3.33597	0.00126716	0.0205859	-1.20987
INSIG1	-0.700082	5.52427	-3.33528	0.0012699	0.0206148	-1.21183
RAET1E-AS1	-0.585267	1.51032	-3.3281	0.00129914	0.0208953	-1.23244
UAP1	-0.623058	6.40323	-3.3258	0.00130867	0.021001	-1.23906
TCF7L2	-0.60146	4.16039	-3.3242	0.00131528	0.0210827	-1.24363
CCDC26	-0.590756	0.525365	-3.32174	0.00132556	0.0212105	-1.25068
RNU6-1237P	-0.606161	1.71691	-3.3193	0.00133584	0.0213072	-1.25767
AC018697.1	-0.6326	0.979129	-3.31304	0.00136255	0.0215774	-1.27559
AMPH	-1.13621	2.78005	-3.31278	0.00136366	0.0215829	-1.27633
GJA1P1	-0.714362	2.49301	-3.31188	0.00136753	0.0216007	-1.2789
MMP9	1.65239	10.6675	3.30792	0.00138475	0.021773	-1.29022
AL161669.2	-0.632012	2.52434	-3.30755	0.00138634	0.0217856	-1.29126
DPYSL4	-1.17744	2.8704	-3.30657	0.00139063	0.02182	-1.29405
RAB11FIP5	-0.697021	4.6504	-3.30613	0.00139259	0.0218342	-1.29533
SEMA6C	-0.719545	3.68763	-3.30202	0.00141076	0.021991	-1.30706
APLNR	1.06216	4.44822	3.30171	0.00141214	0.021991	-1.30794
2021-09-03	-0.691077	0.979841	-3.29992	0.0014201	0.0220301	-1.31303
ZSWIM5	-0.851988	1.85581	-3.29762	0.00143044	0.0221017	-1.3196
HSPE1P27	-0.717443	1.54269	-3.29606	0.00143746	0.022179	-1.32402
FXYD5	0.638864	7.29857	3.29568	0.00143918	0.0221994	-1.3251
NEURL3	0.755374	1.44731	3.29523	0.00144126	0.0222085	-1.32641
PRKAG2-AS1	-0.698492	1.86809	-3.29459	0.00144416	0.0222207	-1.32823
NTSR1	0.592563	1.02251	3.29441	0.00144498	0.0222207	-1.32874
GRIK1	-0.782081	1.02677	-3.29258	0.0014533	0.0223018	-1.33394
CCDC74A	-0.648913	2.58338	-3.29245	0.00145388	0.0223018	-1.3343
VGLL4	-0.636532	5.52262	-3.29223	0.0014549	0.0223085	-1.33493
GRAMD2A	-0.643877	1.2006	-3.28699	0.00147906	0.0224944	-1.34983
BCL2A1	0.599725	1.52873	3.28606	0.00148341	0.022526	-1.35248
HSPA4L	-0.744056	1.74328	-3.28028	0.00151056	0.0227481	-1.36888
APBB1IP	0.783705	3.75513	3.2789	0.00151713	0.0227974	-1.3728
AC060766.4	0.621142	2.6663	3.27814	0.00152075	0.0228386	-1.37496
LY6H	0.811213	1.61221	3.27575	0.00153217	0.0229174	-1.38172
WDR27	-0.659242	3.40964	-3.27513	0.00153517	0.0229375	-1.38349
TMEM37	0.691978	4.11566	3.27436	0.00153888	0.0229868	-1.38567
RSPO2	-0.830219	0.977143	-3.27417	0.00153981	0.0229944	-1.38622
MX1	1.09693	4.5805	3.27101	0.00155514	0.0231101	-1.39517
IGHA1	1.70653	2.87805	3.27079	0.00155617	0.0231101	-1.39577
SLCO5A1	-0.728014	1.47714	-3.27042	0.001558	0.0231162	-1.39683
MIR647	-0.709906	3.46887	-3.26893	0.00156527	0.0231494	-1.40104
ANKRD50	-0.599925	4.02	-3.26693	0.00157514	0.023227	-1.40672
PCID2	-0.586804	4.0273	-3.26674	0.00157604	0.023234	-1.40723
IL1RN	0.758918	2.20159	3.26285	0.00159537	0.0234042	-1.41825
TCIM	0.768786	2.75768	3.26026	0.00160833	0.0235033	-1.42556
ROBO1	-0.676844	4.76023	-3.25835	0.00161795	0.0235815	-1.43095
SHTN1	0.768006	2.96647	3.25276	0.00164646	0.0237962	-1.44673
CYTIP	0.612046	2.07897	3.25072	0.00165695	0.0239103	-1.45246
CCBE1	0.77914	2.15003	3.24801	0.00167105	0.0240452	-1.46011
LPAR3	-1.06954	2.45615	-3.24646	0.00167912	0.02408	-1.46446
SPIN4	-0.640946	2.77817	-3.24227	0.00170119	0.0242385	-1.47625
RNU6-1016P	-0.620307	2.38428	-3.23954	0.00171573	0.0243516	-1.48394
IGHG2	1.35339	1.91056	3.23103	0.00176176	0.0246692	-1.50783
DUX4L27	-0.585597	0.875335	-3.2295	0.00177012	0.0247236	-1.5121
RASGEF1A	-0.683236	1.43659	-3.22806	0.00177806	0.0248131	-1.51614
TMCO3	-0.655886	5.19666	-3.22767	0.00178023	0.0248131	-1.51724
PYGL	-0.869801	5.48299	-3.22414	0.00179986	0.024956	-1.52713
LINC01140	-0.655128	1.59379	-3.21982	0.00182415	0.0251226	-1.53922
CLEC3B	0.803199	3.39507	3.21735	0.00183817	0.0252528	-1.54613
ZNRF2P1	-0.600415	3.06548	-3.21483	0.00185257	0.025356	-1.55317
RSAD2	1.06099	2.79342	3.21369	0.00185913	0.0254119	-1.55636
PTGS1	0.584782	2.81278	3.21298	0.00186323	0.025439	-1.55834
SAMD5	-0.959499	2.52895	-3.21218	0.00186782	0.0254581	-1.56056
LGR4	-0.77017	4.39607	-3.21218	0.00186785	0.0254581	-1.56058
KLF4	-0.755332	4.81918	-3.20744	0.00189546	0.0257013	-1.57381
USP25	-0.607407	4.43701	-3.20712	0.00189732	0.0257139	-1.57469
IGFBP6	0.846563	5.55523	3.20453	0.00191256	0.0258255	-1.5819
AP001099.1	-0.631849	0.891551	-3.20258	0.00192412	0.0259049	-1.58733
LY6E	0.781384	8.69367	3.19851	0.0019485	0.0261002	-1.59868
GJA5	0.851752	2.39171	3.19685	0.00195851	0.026171	-1.6033
AL035446.1	0.914568	2.72776	3.19128	0.00199245	0.0264694	-1.61878
SIX4	-0.665513	2.16378	-3.19049	0.00199728	0.0265032	-1.62096
FAM198B	0.797804	4.90251	3.19024	0.00199881	0.0265165	-1.62165
IL17D	-0.595819	2.45759	-3.18896	0.0020067	0.0265454	-1.6252
AC026369.2	0.588722	1.72087	3.18879	0.00200775	0.0265515	-1.62567
KIAA0040	0.910327	4.16746	3.18815	0.00201172	0.02658	-1.62745
PF4	0.76794	1.55827	3.1859	0.00202574	0.0266886	-1.63371
ZNF704	-0.67057	3.04886	-3.18535	0.00202916	0.0267213	-1.63523
AC032044.2	-0.607147	1.83837	-3.17598	0.00208851	0.027134	-1.66119
EFNA3	-0.59735	2.66746	-3.17465	0.00209708	0.0271877	-1.66488
OPRD1	-0.612212	0.626058	-3.1738	0.00210254	0.0272118	-1.66722
AC016769.3	-0.78764	1.66337	-3.17089	0.00212143	0.0273176	-1.67527
C3orf70	-0.766434	2.30904	-3.16201	0.00218005	0.0276918	-1.6998
HSPG2	-0.715952	6.74532	-3.16192	0.00218059	0.0276922	-1.70003
CYP26B1	-0.848216	2.9483	-3.16156	0.00218305	0.0277045	-1.70104
NFATC4	-0.81425	4.63553	-3.16094	0.00218719	0.027729	-1.70275
TFDP1	-0.739231	6.1141	-3.15974	0.00219523	0.0277671	-1.70605
TCEA3	-0.740634	6.27262	-3.1597	0.00219552	0.0277671	-1.70617
COL24A1	-0.975172	4.06093	-3.15729	0.00221174	0.0278885	-1.71279
TFPI	0.694234	3.37549	3.15541	0.00222451	0.0279229	-1.71797
GBGT1	0.664424	3.50829	3.15398	0.00223432	0.0279954	-1.72193
F13A1	1.07836	3.86008	3.15235	0.00224548	0.028086	-1.72641
AL139396.1	-0.640134	2.40932	-3.15219	0.00224653	0.0280894	-1.72683
AP003071.4	-0.690422	0.904595	-3.15105	0.00225444	0.0281641	-1.72999
PDE4D	-0.614547	2.67258	-3.15054	0.00225793	0.0281886	-1.73138
MMP23B	-0.950985	1.72778	-3.14709	0.00228184	0.0283668	-1.74086
2021-09-05	-0.625061	5.85836	-3.14347	0.00230722	0.0285206	-1.7508
AL359399.1	-0.658911	1.64232	-3.14232	0.00231532	0.0285887	-1.75395
S100P	-0.609228	0.772771	-3.13276	0.00238386	0.0290457	-1.78018
PABPC3	-0.621952	3.11359	-3.13087	0.0023976	0.0291195	-1.78535
AGA	0.597768	4.00045	3.13004	0.00240365	0.0291647	-1.78761
NELL1	-0.646737	0.711771	-3.12402	0.00244809	0.0294645	-1.80407
EEF1A1P4	-0.599332	2.70762	-3.12083	0.00247195	0.0295847	-1.81279
LRFN4	-0.602077	5.02587	-3.12071	0.00247284	0.0295884	-1.81311
IGLC2	1.46539	2.41802	3.11765	0.00249592	0.0297293	-1.82146
ERBB3	-0.634804	0.730584	-3.115	0.00251611	0.0298541	-1.82869
LINC01836	0.884907	1.9057	3.11161	0.00254213	0.0299968	-1.83793
SPP1	1.26906	10.3641	3.11129	0.00254461	0.0299968	-1.83881
IGSF9	-0.607582	0.961545	-3.11081	0.00254829	0.0300169	-1.8401
ADAMDEC1	0.872077	1.69001	3.10961	0.00255761	0.030042	-1.84338
CBS	-0.625768	1.50325	-3.10741	0.0025747	0.0300611	-1.84936
CACNG4	-1.03595	1.32847	-3.10693	0.0025784	0.0300611	-1.85065
CYTOR	0.645325	5.40817	3.10053	0.0026289	0.0303233	-1.86806
FAM129A	-0.724698	3.84174	-3.09952	0.0026369	0.0303428	-1.87079
EDN2	-0.593346	0.585012	-3.09785	0.00265025	0.03043	-1.87532
SOX8	-0.919632	1.15438	-3.09777	0.0026509	0.03043	-1.87554
GNB4	-0.592603	4.89035	-3.09637	0.00266217	0.0304837	-1.87935
NPW	-1.44783	3.50378	-3.09617	0.00266375	0.030493	-1.87988
MKX	-0.800522	1.73283	-3.09315	0.00268825	0.0306333	-1.8881
PLS1	-0.761241	1.83437	-3.08982	0.00271541	0.0307896	-1.89712
AC022034.1	0.678385	1.53143	3.08863	0.00272515	0.0308507	-1.90033
LGI2	-0.689936	2.20046	-3.08775	0.00273241	0.0308958	-1.90271
CAPN6	-1.0072	1.2143	-3.08432	0.00276085	0.0309998	-1.912
GABRQ	-0.589002	0.952957	-3.08327	0.00276956	0.0310439	-1.91483
C1QTNF3	-1.59698	3.31864	-3.08255	0.00277557	0.0310791	-1.91677
CDH24	-0.64931	3.88749	-3.07903	0.00280519	0.0312326	-1.92629
HK2	-0.789964	4.05075	-3.07847	0.00280989	0.0312486	-1.92779
ASPN	-1.72583	4.53182	-3.07727	0.00282014	0.0312764	-1.93106
AL031602.1	-0.798638	1.9133	-3.07585	0.00283221	0.0313106	-1.93488
CLEC2B	0.748572	3.57941	3.07472	0.0028418	0.0313682	-1.93792
ARG2	-0.769286	2.44628	-3.07003	0.00288223	0.0315621	-1.95058
CSTB	0.642538	7.52976	3.06657	0.00291235	0.0316931	-1.9599
AC147651.3	0.717556	2.64664	3.06441	0.00293128	0.0317965	-1.9657
DNM3OS	-0.589079	3.79526	-3.06401	0.00293481	0.0318166	-1.96678
COL2A1	-1.79391	4.01848	-3.06008	0.00296963	0.0319972	-1.97735
IDO1	0.77108	1.39819	3.05995	0.00297076	0.0319992	-1.97769
EEF1A1P22	-0.592	2.34696	-3.05888	0.00298032	0.0320178	-1.98057
RAMP3	0.826857	2.99877	3.05664	0.00300042	0.032137	-1.98659
GXYLT2	-0.757102	5.52972	-3.05431	0.00302147	0.0322662	-1.99285
BLVRB	0.594108	5.80562	3.05127	0.00304911	0.0324011	-2.00101
TMEM240	-0.679876	2.6748	-3.04941	0.00306613	0.0324965	-2.00599
TMEM179	-1.23462	2.47843	-3.04936	0.00306656	0.0324965	-2.00612
FGFBP2	-1.60003	3.23204	-3.04806	0.00307857	0.0325639	-2.00962
STAC2	-0.927651	1.71061	-3.04721	0.00308634	0.0325961	-2.01188
ACY3	0.610219	1.4428	3.04678	0.00309037	0.0326262	-2.01305
ABI3BP	-0.78877	2.46258	-3.04506	0.00310627	0.0327348	-2.01764
ESYT3	-0.602344	1.90429	-3.04484	0.00310832	0.0327414	-2.01823
CSPG5	-0.59325	0.936875	-3.0409	0.00314512	0.0328881	-2.02877
CD28	0.592919	1.83532	3.03961	0.00315726	0.0329796	-2.03222
ROR1-AS1	-0.600667	1.0131	-3.03942	0.0031591	0.0329865	-2.03274
AXIN2	-0.625056	2.79943	-3.03896	0.00316344	0.0329947	-2.03397
PCAT7	-0.743717	1.47631	-3.03843	0.00316841	0.0330158	-2.03537
NPIPB15	0.640085	1.8629	3.03672	0.00318463	0.0331189	-2.03994
AMIGO2	0.753647	2.08086	3.03291	0.00322106	0.0333061	-2.05012
CNTFR	-1.07732	2.0381	-3.03223	0.00322761	0.0333365	-2.05194
TBX5	-0.602308	0.669433	-3.02811	0.00326747	0.0334978	-2.06292
FAM110B	-0.728042	4.42525	-3.02277	0.00331985	0.0337531	-2.07715
ZNF467	0.591124	2.88146	3.02161	0.00333132	0.0338235	-2.08023
EFS	-0.856497	5.31333	-3.02017	0.0033456	0.0339087	-2.08406
ALDOC	-1.01737	3.63677	-3.01625	0.00338482	0.0340972	-2.09448
IFIH1	0.707827	3.3773	3.01506	0.00339683	0.0341316	-2.09765
BX322562.1	0.608933	2.10462	3.01426	0.00340493	0.0341597	-2.09978
PCP4	-0.605293	0.653689	-3.01304	0.00341733	0.0342154	-2.10303
HSD17B6	-0.645199	2.04378	-3.01191	0.00342877	0.0342774	-2.10602
CEBPA	0.66305	3.02107	3.00823	0.00346638	0.0344327	-2.11577
C3	1.02953	2.84964	3.00739	0.00347507	0.034475	-2.118
EYA4	-0.883929	2.54752	-3.00349	0.00351545	0.0346882	-2.12833
OASL	0.929168	2.87162	3.00202	0.00353084	0.0347708	-2.13223
SLC2A1	-0.965192	5.41064	-3.00145	0.00353683	0.0347871	-2.13375
CHCHD10	0.586755	5.20367	3.00116	0.00353989	0.0347871	-2.13452
BEND6	-0.613952	3.40231	-2.99993	0.00355275	0.0348544	-2.13776
AC114501.1	-0.634211	1.51714	-2.996	0.00359432	0.0350421	-2.14815
EEF1A2	-1.42292	2.35874	-2.99462	0.00360904	0.0351417	-2.1518
COL9A1	-1.09968	1.11332	-2.99244	0.00363235	0.0352437	-2.15755
KIF1A	-0.795807	0.625304	-2.99145	0.00364297	0.0352918	-2.16016
SESN3	-0.604147	4.39592	-2.98414	0.00372247	0.0356515	-2.17944
LTBP2	0.842843	3.47481	2.98347	0.00372993	0.0356604	-2.18122
LINC01436	-1.21175	2.20615	-2.97725	0.00379897	0.0360556	-2.1976
ATAD2	-0.663221	4.96055	-2.97717	0.00379976	0.0360556	-2.19778
SPINT2	0.692609	2.33671	2.97645	0.00380793	0.0360989	-2.1997
FLNC	-1.38353	3.42757	-2.97554	0.00381808	0.0361642	-2.20207
WDR86-AS1	0.825156	2.61867	2.97442	0.00383072	0.0362194	-2.20502
STX8	0.659658	5.43622	2.9708	0.00387175	0.036429	-2.21453
SLC13A3	-0.716975	1.21802	-2.96385	0.00395172	0.0367873	-2.23277
CNKSR2	-0.753654	1.47523	-2.96089	0.00398613	0.036885	-2.2405
CMPK2	0.741164	2.56356	2.95862	0.00401284	0.0369636	-2.24645
MPP6	-0.628909	3.13408	-2.95813	0.00401864	0.0369985	-2.24774
FAM131C	-0.688329	1.9646	-2.95567	0.00404768	0.0371118	-2.25416
BCL9L	-0.587195	3.97355	-2.95333	0.00407559	0.0372001	-2.26029
PTPRD	-0.727548	4.38289	-2.95177	0.00409423	0.0372722	-2.26436
CCDC144CP	-0.743134	1.38679	-2.95013	0.00411393	0.037331	-2.26863
BIRC3	0.717825	2.33036	2.95011	0.00411417	0.037331	-2.26869
AP003392.2	-0.592091	2.39165	-2.95009	0.00411442	0.037331	-2.26874
ADGRA3	-0.633091	4.71376	-2.94945	0.00412217	0.0373482	-2.27042
PGM1	-0.64106	5.95316	-2.94727	0.00414857	0.0374736	-2.27611
MIR590	-0.590794	2.77384	-2.94561	0.0041687	0.0375482	-2.28042
SLC22A1	0.7523	1.62599	2.94347	0.00419496	0.0376538	-2.28602
S100A3	0.647686	3.54464	2.94241	0.00420799	0.0377299	-2.28878
SOX18	0.651346	5.34003	2.94195	0.00421355	0.0377614	-2.28996
CERKL	0.72142	3.94344	2.93997	0.00423803	0.037868	-2.29512
IFI27L2	0.596837	6.01628	2.93991	0.00423882	0.037868	-2.29528
LINC01842	0.5964	1.56365	2.93971	0.00424132	0.0378751	-2.29581
GSAP	0.640174	2.79441	2.93523	0.00429716	0.0381212	-2.30746
SCUBE2	-0.630426	1.82524	-2.93342	0.00431993	0.0382006	-2.31217
GALNTL6	-0.633462	0.872533	-2.92589	0.00441583	0.0386039	-2.33172
MAGEB1	0.998885	1.1914	2.92372	0.00444376	0.0387501	-2.33733
SMAD9	-0.705287	3.20398	-2.92033	0.00448785	0.0389098	-2.34612
Z82249.1	-0.592198	0.926237	-2.91875	0.00450853	0.0390021	-2.35021
C2	0.904615	4.17571	2.91808	0.00451725	0.0390276	-2.35193
RNF144A-AS1	-0.653556	3.32513	-2.91213	0.00459614	0.0393341	-2.36733
CD200	0.723158	3.86499	2.90891	0.00463926	0.0394223	-2.37564
C17orf107	-0.746752	2.04443	-2.90784	0.00465364	0.0394849	-2.37839
GPR157	-0.59592	2.8427	-2.9074	0.00465964	0.0395063	-2.37954
AC010980.1	-0.715801	1.27674	-2.90247	0.00472672	0.0397446	-2.39225
PTCH1	-0.699718	3.31024	-2.90191	0.00473431	0.0397592	-2.39367
DIRAS1	-0.925495	3.04454	-2.90064	0.00475177	0.0398248	-2.39695
ADAMTSL4	-0.61784	2.28585	-2.89923	0.00477118	0.0398839	-2.40057
INA	-0.806928	1.41351	-2.89837	0.00478319	0.0398932	-2.40281
BTN3A2	0.610629	5.25801	2.89631	0.00481177	0.0399484	-2.4081
TRAC	0.904388	4.06997	2.89568	0.00482051	0.040003	-2.40971
GABRB2	-0.653833	1.69901	-2.89476	0.0048334	0.0400438	-2.41209
IGFBP5	-1.02688	7.25814	-2.89387	0.00484588	0.0400528	-2.41438
ALDH1L2	-0.663076	4.0581	-2.89323	0.00485474	0.0400627	-2.416
TENM3	-0.655362	4.45181	-2.89302	0.00485775	0.0400714	-2.41655
SLC35F2	-0.641334	4.06968	-2.88813	0.00492687	0.0403522	-2.42911
BAIAP2L2	-0.85758	2.65773	-2.88735	0.00493804	0.0403583	-2.43112
ADAM33	-0.692704	1.34017	-2.88581	0.00495994	0.0404242	-2.43505
AC006329.1	-0.755385	1.79099	-2.88527	0.00496769	0.0404556	-2.43644
IGHG1	1.63515	2.87383	2.88456	0.00497795	0.040465	-2.43827
SNAP25	-0.856751	1.76027	-2.88445	0.00497952	0.0404718	-2.43855
PGBD5	-0.706204	1.25652	-2.88243	0.00500864	0.0405448	-2.44373
ATP11A	-0.629903	3.35168	-2.88078	0.00503244	0.0406152	-2.44794
SH3GL2	0.800162	1.73856	2.87941	0.00505239	0.040705	-2.45146
SIX3	-0.651145	0.939041	-2.87608	0.00510103	0.0407721	-2.45996
SCX	-1.11636	3.60772	-2.87113	0.00517436	0.0410179	-2.47264
SERTAD4	-0.768744	1.84613	-2.87002	0.00519085	0.0410559	-2.47546
RERG	-0.774322	3.81213	-2.86859	0.0052123	0.0411314	-2.47912
PPP1R3G	-0.607937	2.41762	-2.8656	0.00525727	0.0412726	-2.48674
POU2F2	0.592612	2.3126	2.86429	0.00527709	0.0413418	-2.49008
PTPN22	0.692284	2.8065	2.86373	0.00528555	0.0413723	-2.49151
BEX2	-0.68204	0.917117	-2.86323	0.00529314	0.0413837	-2.49278
MRGPRF	-1.19595	2.38862	-2.86173	0.00531598	0.0414504	-2.4966
IL11RA	-0.731144	3.16669	-2.85344	0.00544381	0.0418533	-2.51768
AC103982.1	-0.594181	1.57002	-2.85342	0.00544408	0.0418533	-2.51772
BARX1	-1.39018	2.85492	-2.85263	0.00545644	0.0419003	-2.51973
MIR4635	-0.594892	2.03061	-2.85213	0.00546426	0.0419326	-2.521
BAALC	0.903654	3.60958	2.85098	0.00548227	0.0419846	-2.52392
SEMA3D	-0.756741	2.17287	-2.85084	0.00548456	0.0419846	-2.52429
AL645608.2	-0.643796	1.66769	-2.85083	0.00548471	0.0419846	-2.52431
RNU7-97P	-0.618151	1.8496	-2.84946	0.00550627	0.0420352	-2.52779
FCGR2C	0.618733	2.00986	2.84881	0.00551646	0.0420493	-2.52943
MPP2	-0.586619	1.92639	-2.84517	0.00557422	0.042284	-2.53867
HBA2	1.50563	5.47391	2.84221	0.00562164	0.0424494	-2.54618
RIPOR3	-0.603702	1.84945	-2.84046	0.00564974	0.0425097	-2.5506
WNT16	-0.892376	1.46704	-2.83952	0.00566494	0.0425683	-2.55298
VEGFC	0.605851	4.37504	2.83667	0.00571124	0.0427207	-2.56019
KIAA1211	-0.711092	1.3786	-2.83623	0.00571849	0.0427207	-2.56131
MAFA	-0.606354	0.865292	-2.83282	0.00577428	0.0429172	-2.56991
IFI44L	0.8974	3.79489	2.83239	0.00578144	0.0429326	-2.57101
AL358232.1	-0.620739	1.42474	-2.83188	0.00578984	0.0429594	-2.5723
KIF21A	-0.777287	2.93878	-2.8315	0.0057961	0.0429704	-2.57326
IGKV3-15	1.07251	1.54293	2.83059	0.00581106	0.0429968	-2.57554
PDPN	-1.22269	3.8303	-2.83013	0.00581879	0.0430182	-2.57672
ATL1	-0.609868	2.19647	-2.82585	0.00589007	0.0432626	-2.5875
AC147067.1	0.592425	2.01455	2.82356	0.00592855	0.0433717	-2.59327
CDCA7	-0.705703	3.3464	-2.82016	0.00598624	0.0435022	-2.60184
AC069360.1	-0.938121	2.55295	-2.81878	0.00600972	0.0435452	-2.60531
AC090204.1	0.774706	2.60179	2.81551	0.00606584	0.0436975	-2.61353
SOX9	-0.823149	5.17246	-2.81125	0.00613966	0.0438733	-2.62424
COL14A1	-1.31072	4.03672	-2.80367	0.00627299	0.0442383	-2.64324
SH3BP5	-0.596017	3.24667	-2.79996	0.00633918	0.0444372	-2.65252
PTGS2	-0.786247	1.52058	-2.79721	0.00638856	0.0445646	-2.65938
ANKRD10-IT1	-0.676642	3.91552	-2.79616	0.00640772	0.0445822	-2.66203
AL035425.1	-0.80665	0.635901	-2.79584	0.00641334	0.0445905	-2.66281
IL4I1	0.776464	2.98201	2.79273	0.00647	0.044755	-2.67058
RIPOR2	-0.677465	1.56385	-2.79016	0.00651709	0.0448216	-2.67699
ARHGAP15	0.599672	2.56325	2.78803	0.00655635	0.0449286	-2.6823
NEFH	-0.827136	2.89752	-2.78248	0.00665985	0.0452683	-2.69614
MEG3	-1.05913	1.92279	-2.78003	0.00670601	0.0453751	-2.70224
AC109826.1	0.61913	1.5652	2.77952	0.00671554	0.0453845	-2.70349
ANGPT4	0.679556	0.956065	2.77459	0.00680945	0.0454962	-2.71576
TCEAL5	-0.626446	0.87692	-2.77258	0.00684802	0.045594	-2.72074
BEX1	-0.802892	1.28169	-2.7709	0.00688029	0.0457153	-2.72489
CA9	-1.23103	2.25533	-2.76589	0.00697781	0.0459161	-2.73732
LINC01679	-0.610025	1.19386	-2.76447	0.00700577	0.0460125	-2.74085
SYCP2	-0.598764	1.9086	-2.76157	0.00706289	0.0461475	-2.74801
AC103770.1	-0.593689	0.792666	-2.76056	0.00708286	0.0462004	-2.7505
NR4A1	-0.738776	3.5097	-2.75904	0.00711322	0.0463039	-2.75427
GOLGA8A	-0.686021	2.28538	-2.75483	0.00719753	0.0465063	-2.76467
HSPB6	-1.26574	5.68349	-2.75029	0.00728952	0.0467593	-2.77587
CHRDL2	-0.890154	1.55232	-2.74958	0.00730408	0.0467766	-2.77763
PMAIP1	-0.634122	4.49046	-2.74862	0.00732363	0.0468103	-2.77998
HCP5	0.698175	3.24949	2.7465	0.00736712	0.0469355	-2.7852
USP32P3	-1.05636	3.25758	-2.73834	0.00753686	0.0473511	-2.80528
IGF1R	-0.771692	4.18212	-2.73822	0.00753925	0.0473553	-2.80556
ADAMTS3	-0.608831	1.39059	-2.7381	0.00754181	0.0473606	-2.80586
FAM180A	-1.14843	2.67191	-2.73693	0.00756645	0.0474184	-2.80873
DUSP23	0.606548	5.58634	2.73416	0.00762506	0.0475534	-2.81553
SCRG1	-0.801154	1.14251	-2.73355	0.00763796	0.0475806	-2.81702
BEX4	0.591575	3.8254	2.73072	0.00769833	0.0476908	-2.82395
HS6ST2	-0.718332	1.40309	-2.72966	0.00772119	0.0477244	-2.82656
C1QTNF2	-0.814196	2.64941	-2.72819	0.00775271	0.0478264	-2.83015
FOLH1	0.653823	2.8969	2.72691	0.00778042	0.047877	-2.83329
CCL18	0.773532	1.64628	2.72318	0.0078614	0.048093	-2.84241
TM4SF19	1.00686	2.95588	2.71957	0.0079406	0.0482887	-2.85123
ICAM5	-0.691514	1.57387	-2.71606	0.0080184	0.0484431	-2.85981
ARHGAP32	-0.640003	2.68087	-2.71586	0.00802285	0.048447	-2.8603
EPHA5	-0.814574	1.81078	-2.71329	0.00808019	0.0485135	-2.86656
PNMA3	-0.692382	0.846594	-2.71258	0.00809601	0.0485195	-2.86828
THBS3	-0.731089	5.18733	-2.70738	0.00821329	0.0487296	-2.88093
LAMA3	-0.629218	1.09676	-2.70731	0.00821498	0.0487296	-2.88111
CRYBA2	-0.804793	1.20323	-2.70657	0.00823189	0.0487736	-2.88292
GLI1	-0.767233	1.98762	-2.70581	0.00824904	0.0487979	-2.88475
JPH3	-0.81302	1.2419	-2.70564	0.00825307	0.0487979	-2.88518
MIR186	-0.614772	3.39462	-2.70406	0.00828916	0.0488163	-2.88902
TMEM47	-0.774381	4.45261	-2.70394	0.00829195	0.0488163	-2.88932
IGHA2	0.826084	1.26716	2.70306	0.00831212	0.0488421	-2.89145
XPNPEP2	-0.967612	1.63867	-2.6999	0.00838492	0.0490649	-2.89912
FOXJ1	-0.587878	0.595438	-2.69831	0.00842179	0.0490857	-2.90297
HES2	-0.63731	1.30251	-2.69814	0.00842591	0.0490857	-2.9034
RPL23AP3	-0.589902	2.11174	-2.6967	0.00845942	0.0491124	-2.90689
PHLDA2	0.618575	4.15032	2.69638	0.00846693	0.0491419	-2.90767
FABP4	0.944321	2.66013	2.69595	0.00847693	0.0491696	-2.90871
OSTN	-0.974755	0.982124	-2.69172	0.00857634	0.0492912	-2.91895
AC016582.3	-0.657106	1.64738	-2.69045	0.00860646	0.0493835	-2.92203
IRX5	-0.654461	4.39211	-2.68965	0.00862531	0.0494198	-2.92396
REEP1	-0.840251	3.01608	-2.68769	0.00867216	0.0495618	-2.92871
SRP68P3	-0.602611	1.37976	-2.68559	0.00872238	0.0496354	-2.93379
RPS14P4	0.662407	1.94649	2.68459	0.0087463	0.0496906	-2.93619
LOX	-0.644684	7.02887	-2.68182	0.00881312	0.0497735	-2.94287
PLAT	0.790471	4.3065	2.6811	0.00883075	0.0498018	-2.94463
ZIC4	-0.644723	1.75391	-2.6794	0.00887209	0.0499381	-2.94873
GBP1	0.856456	4.53308	2.67864	0.00889068	0.0499868	-2.95057
