# Supplementary material for: Analysis of Immune–Stromal Score-Based Gene Signature and Molecular Subtypes in Osteosarcoma: Implications for Prognosis and Tumor Immune Microenvironment
Source: Front Genet. 2021 Sep 23;12:699385. doi: 10.3389/fgene.2021.699385 (PMC8495166; doi:10.3389/fgene.2021.699385)
Supplement: Supplementary file 6 [file Table5.XLSX]

## Sheet: Sheet1
ID	logFC	AveExpr	t	P.Value	adj.P.Val	B
LY96	1.26345	4.41665	8.62709	3.32208e-13	1.83605e-08	19.1063
MS4A7	1.72436	3.99279	8.32446	1.34902e-12	3.72788e-08	17.8247
DAB2	1.16406	5.98934	7.99469	6.18615e-12	8.71007e-08	16.4294
SLCO2B1	1.55418	3.88974	7.9906	6.30388e-12	8.71007e-08	16.4121
MRC1	1.42418	2.75027	7.56235	4.50725e-11	4.98214e-07	14.6064
GPR34	1.4718	3.05409	7.47306	6.77885e-11	5.45745e-07	14.2313
MSR1	1.4652	4.06474	7.4688	6.91216e-11	5.45745e-07	14.2134
KCNJ5	0.843914	1.40784	7.41817	8.70844e-11	6.01622e-07	14.001
TNFSF8	0.993975	1.63684	7.29439	1.53011e-10	8.65072e-07	13.4827
TLR7	1.10232	1.41881	7.2894	1.56523e-10	8.65072e-07	13.4619
MS4A4A	1.5744	3.64519	6.9335	7.82757e-10	3.74849e-06	11.9806
GGTA1P	1.22117	2.18662	6.92483	8.13887e-10	3.74849e-06	11.9447
LY86	1.26897	2.97716	6.90395	8.93946e-10	3.80051e-06	11.8583
C3AR1	1.33107	3.68188	6.87676	1.01005e-09	3.92761e-06	11.7459
STAB1	1.5278	4.95516	6.85185	1.1295e-09	3.92761e-06	11.643
HTR2B	0.648848	0.888023	6.85037	1.13704e-09	3.92761e-06	11.6368
MPEG1	1.51747	3.96252	6.80953	1.36538e-09	4.1876e-06	11.4683
VSIG4	1.87946	3.74941	6.79515	1.45615e-09	4.1876e-06	11.409
TREM2	1.49851	4.18179	6.78927	1.49495e-09	4.1876e-06	11.3848
SLC7A7	1.23937	3.93559	6.78624	1.51538e-09	4.1876e-06	11.3723
CYBB	1.66144	4.06845	6.73896	1.87201e-09	4.92677e-06	11.1777
CD163	1.6625	3.91307	6.71527	2.08084e-09	5.22745e-06	11.0803
TLR1	0.98472	2.18421	6.61981	3.18312e-09	7.6489e-06	10.6887
HLA-DMA	1.41691	5.47603	6.5826	3.75523e-09	8.64767e-06	10.5364
PIK3R5	0.912646	2.06629	6.53621	4.61252e-09	1.0197e-05	10.347
AC110995.1	0.895199	1.40688	6.50574	5.27858e-09	1.12206e-05	10.2228
SDCBP	0.815683	6.76136	6.45043	6.73943e-09	1.37954e-05	9.99766
FCGR2A	1.44604	5.1036	6.43881	7.09385e-09	1.40023e-05	9.95044
ADAP2	1.27765	3.86327	6.41415	7.90851e-09	1.46338e-05	9.85029
PLXDC1	1.40587	3.71343	6.41287	7.95298e-09	1.46338e-05	9.84512
HTRA1	1.62179	7.90229	6.40247	8.32564e-09	1.46338e-05	9.80293
LYVE1	1.26313	2.19559	6.39849	8.47292e-09	1.46338e-05	9.78677
FCGR1A	1.36994	2.42097	6.33948	1.09816e-08	1.83919e-05	9.54783
CRISPLD2	1.95362	3.99829	6.29454	1.33731e-08	2.17383e-05	9.3663
AC138207.5	1.51161	3.66569	6.28233	1.41074e-08	2.22768e-05	9.31705
ITGAM	1.1081	2.64138	6.24958	1.62795e-08	2.49926e-05	9.18512
CD74	1.67007	9.72871	6.21995	1.85283e-08	2.76763e-05	9.0659
THEMIS2	1.09786	4.2891	6.17361	2.26735e-08	3.29768e-05	8.87989
HLA-DRA	1.60942	8.51577	6.15465	2.46221e-08	3.48927e-05	8.80393
TLR4	1.21306	2.91092	6.14079	2.61518e-08	3.55458e-05	8.7484
HLA-DMB	1.22246	3.16732	6.13888	2.63693e-08	3.55458e-05	8.74077
IGFBP4	1.25071	7.90024	6.11918	2.87234e-08	3.77973e-05	8.66199
IL10RA	1.15316	2.82459	6.09012	3.25798e-08	4.18749e-05	8.54593
LAIR1	1.22927	3.49475	6.07723	3.44503e-08	4.32727e-05	8.49451
C2	1.6431	4.17571	6.05224	3.8383e-08	4.71412e-05	8.39493
LPAR6	1.05062	4.18889	5.97728	5.30363e-08	6.1273e-05	8.09706
LILRA1	0.59988	0.788934	5.974	5.37892e-08	6.1273e-05	8.08408
MS4A6A	1.51208	4.39562	5.97214	5.42208e-08	6.1273e-05	8.07672
AC138207.4	0.802358	1.98591	5.9717	5.43239e-08	6.1273e-05	8.07497
FPR3	1.37996	3.91064	5.94372	6.12674e-08	6.77226e-05	7.96417
THY1	1.25956	7.13985	5.90068	7.36913e-08	7.98583e-05	7.79412
PLXNC1	1.07161	2.8335	5.89162	7.66061e-08	8.05432e-05	7.7584
SASH3	1.13924	2.72946	5.8897	7.7238e-08	8.05432e-05	7.75083
CTSS	1.34897	4.66642	5.87795	8.12219e-08	8.31291e-05	7.70451
HLA-DPB1	1.38094	7.1237	5.87158	8.34657e-08	8.38724e-05	7.67942
GAPT	0.649961	0.724179	5.86636	8.53498e-08	8.42341e-05	7.65886
GIMAP6	0.957204	3.00164	5.86187	8.70047e-08	8.4361e-05	7.64117
SIRPA	0.939497	4.3956	5.85047	9.1346e-08	8.70433e-05	7.59633
LPAR5	0.99425	2.36129	5.84391	9.3939e-08	8.7997e-05	7.57056
DRAM1	0.774178	3.18692	5.83871	9.60492e-08	8.84741e-05	7.5501
OLFML2B	1.38357	8.58752	5.79049	1.17957e-07	0.000106873	7.36091
FCGR2B	0.952918	1.47923	5.74181	1.45049e-07	0.0001293	7.17055
GGT5	1.18273	3.89685	5.73048	1.52183e-07	0.000133506	7.12635
RUBCNL	0.817072	1.90446	5.71003	1.65951e-07	0.0001425	7.04662
HLA-DRB1	1.54386	7.87685	5.7077	1.67592e-07	0.0001425	7.03756
RN7SL138P	1.55047	3.90348	5.70235	1.71429e-07	0.000143554	7.01672
C5AR1	1.1353	3.71172	5.69514	1.76735e-07	0.000145788	6.98866
RFTN1	0.885453	4.9153	5.66291	2.02496e-07	0.000164581	6.86342
C1QB	1.7211	6.98667	5.65653	2.08019e-07	0.00016662	6.83865
DPYD	1.0226	3.56617	5.65033	2.13524e-07	0.000168586	6.81461
SAMSN1	0.908293	2.22644	5.64231	2.20865e-07	0.000171926	6.7835
LRRC25	1.08591	2.95395	5.62856	2.34025e-07	0.00017964	6.73023
TLR8	0.587108	0.832089	5.62051	2.42084e-07	0.000183281	6.69907
LGMN	0.731541	7.55319	5.6148	2.4797e-07	0.0001852	6.67696
P4HA3	1.66314	3.43378	5.57657	2.91128e-07	0.000210114	6.52931
PDGFRB	1.17209	6.49474	5.57473	2.9339e-07	0.000210114	6.52219
C3	1.71543	2.84964	5.57218	2.96535e-07	0.000210114	6.51238
CARD11	0.702007	1.37761	5.55869	3.13772e-07	0.000217022	6.46039
PARVG	0.918141	2.43995	5.55842	3.14137e-07	0.000217022	6.45932
GAL3ST4	0.900621	4.16827	5.54812	3.27969e-07	0.000223427	6.41967
S1PR1	0.976486	4.95706	5.54556	3.31494e-07	0.000223427	6.40984
SPARCL1	1.0936	4.83465	5.52701	3.58217e-07	0.000238529	6.33851
HLA-DPA1	1.53654	5.3109	5.5135	3.7901e-07	0.000249371	6.2866
PODN	1.47131	3.32897	5.50627	3.90608e-07	0.000253978	6.25888
PCED1B	0.838901	1.91766	5.49878	4.02994e-07	0.000258984	6.23016
PLEKHO2	0.692546	5.13624	5.49159	4.15246e-07	0.000263791	6.20261
LRRC32	1.26235	3.62158	5.4743	4.46237e-07	0.000280257	6.1364
SAPCD2	-1.09065	3.75206	-5.47138	4.51693e-07	0.000280496	6.12522
FGL2	1.24145	2.96592	5.45609	4.81344e-07	0.000295588	6.06675
TNFRSF1B	0.932422	4.29947	5.43913	5.16444e-07	0.000313658	6.00202
C1QC	1.57532	7.5567	5.42334	5.51393e-07	0.000331243	5.9418
FYB1	1.19114	2.79963	5.40608	5.92237e-07	0.000351955	5.87609
CD14	1.49384	6.04602	5.40137	6.03902e-07	0.000355069	5.85816
STAT5A	0.707929	3.612	5.39139	6.29347e-07	0.000366134	5.82021
GIMAP1	0.826526	1.92481	5.38459	6.47275e-07	0.000372642	5.79439
JCAD	0.77576	3.54872	5.3535	7.35871e-07	0.00041928	5.67645
MS4A14	0.722362	1.23322	5.34435	7.64119e-07	0.000430932	5.64182
NID2	1.44796	5.23052	5.33879	7.8182e-07	0.000436461	5.62077
ALOX5AP	1.25222	3.82313	5.33086	8.07751e-07	0.000445655	5.59078
GJA5	1.29964	2.39171	5.3274	8.19334e-07	0.000445655	5.5777
FPR1	1.15589	2.1316	5.32646	8.22479e-07	0.000445655	5.57417
CIITA	0.757307	1.75803	5.32116	8.4062e-07	0.000451062	5.55412
IGFBP7	0.917166	8.47884	5.2806	9.92818e-07	0.000524826	5.40119
NPL	0.828979	3.66059	5.27897	9.9946e-07	0.000524826	5.39507
TEK	0.943042	2.16032	5.27724	1.00658e-06	0.000524826	5.38854
SH2B3	0.702625	4.94628	5.27081	1.03341e-06	0.000533781	5.36437
MFNG	0.793369	2.86671	5.26351	1.06477e-06	0.000544884	5.33691
BNIP3	-1.1319	5.40929	-5.24524	1.14729e-06	0.000576441	5.26832
CSF3R	0.82499	1.60936	5.23924	1.17575e-06	0.00058267	5.24581
C1RL	1.06054	3.16294	5.2382	1.18077e-06	0.00058267	5.24189
HLA-DOA	1.17913	2.86926	5.23496	1.19646e-06	0.000585184	5.22977
C1QA	1.60391	7.11277	5.22969	1.22248e-06	0.000592039	5.21001
VCAM1	1.66635	3.85813	5.22781	1.2319e-06	0.000592039	5.20296
IL10	0.628347	0.9565	5.21495	1.29819e-06	0.000613236	5.15481
CLEC3B	1.19828	3.39507	5.20952	1.32721e-06	0.000621629	5.1345
GIMAP8	0.905931	2.78734	5.18131	1.48849e-06	0.00069131	5.02917
CEBPA	1.04032	3.02107	5.14213	1.74477e-06	0.000803583	4.8833
BNIP3P1	-0.850093	1.518	-5.12505	1.86959e-06	0.000853953	4.81987
CD37	0.948174	3.07813	5.11315	1.96163e-06	0.00088199	4.77575
POSTN	1.85687	7.63687	5.11299	1.96289e-06	0.00088199	4.77516
LPXN	0.819111	3.44558	5.10888	1.99578e-06	0.000886985	4.75991
BLNK	0.890179	2.1052	5.1076	2.0061e-06	0.000886985	4.75517
C1orf162	1.10011	3.12476	5.10402	2.03529e-06	0.000887935	4.74191
NFKB1	0.693512	4.52744	5.1034	2.04038e-06	0.000887935	4.73962
PILRA	0.833697	3.40455	5.09262	2.13097e-06	0.000920111	4.69975
SIGLEC9	0.85487	2.29683	5.08438	2.20286e-06	0.000943781	4.6693
LILRB2	1.05154	2.50773	5.0785	2.25566e-06	0.000958969	4.64756
SIGLEC1	1.21288	2.61421	5.07593	2.27911e-06	0.000961542	4.63807
HSPD1P1	-0.764984	2.34305	-5.05661	2.46312e-06	0.0010313	4.56682
LINC01094	0.787607	2.63989	5.04271	2.60444e-06	0.00107169	4.51563
CD93	0.915055	5.13071	5.04144	2.61777e-06	0.00107169	4.51095
CPM	0.813315	3.07325	5.02581	2.78699e-06	0.00113258	4.45348
UBA7	0.811098	3.99256	5.01876	2.86671e-06	0.00115648	4.42761
2021-03-01	0.799528	1.96564	5.00915	2.97907e-06	0.0011931	4.39234
RECK	0.767535	3.02492	4.99177	3.1933e-06	0.00126969	4.32865
HLA-DQB1	1.38439	4.28726	4.98715	3.25279e-06	0.00128411	4.31172
GYPC	0.926036	5.07694	4.98106	3.33265e-06	0.0013063	4.28947
PTAFR	0.94664	2.94452	4.97181	3.45781e-06	0.00134582	4.25567
SAC3D1	-0.801116	5.01793	-4.96565	3.54379e-06	0.00136764	4.23314
PLPP3	0.911651	4.98943	4.96426	3.56336e-06	0.00136764	4.2281
SNRPEP2	-0.848482	2.99998	-4.96184	3.59792e-06	0.00137138	4.21925
FNBP1	0.761308	3.43217	4.95242	3.73525e-06	0.00141397	4.1849
F13A1	1.57474	3.86008	4.94693	3.81768e-06	0.00143534	4.16489
P2RY6	0.951538	1.93102	4.94399	3.86259e-06	0.00144241	4.15417
NECAB3	-0.714274	4.64052	-4.93729	3.96672e-06	0.00144741	4.12978
MNDA	0.981697	2.73708	4.93531	3.99807e-06	0.00144741	4.12256
ACTG2	1.91303	2.71239	4.93488	4.00497e-06	0.00144741	4.12098
IL13RA1	0.72929	5.74095	4.93287	4.037e-06	0.00144741	4.11368
SLC15A3	0.93237	3.88001	4.93148	4.05932e-06	0.00144741	4.10862
EPAS1	0.881897	5.96704	4.93144	4.05993e-06	0.00144741	4.10849
TMIGD3	0.921957	2.9497	4.92921	4.09613e-06	0.00144741	4.10035
CENPT	-0.635234	4.88111	-4.92825	4.11166e-06	0.00144741	4.09688
GIMAP4	1.07826	4.20251	4.92191	4.21642e-06	0.00147489	4.07382
MAF	1.08043	5.14543	4.91777	4.28616e-06	0.00148804	4.05878
LINC00622	0.840199	1.85573	4.9165	4.30785e-06	0.00148804	4.05415
C1S	1.81153	5.29346	4.91261	4.37477e-06	0.0014925	4.04003
ISLR	2.8715	4.47574	4.9094	4.43059e-06	0.00150227	4.0284
MXRA5	1.46001	6.29731	4.90286	4.54677e-06	0.00153226	4.00468
AC090559.1	0.833502	2.35305	4.90118	4.57727e-06	0.00153319	3.99856
UBE2T	-0.796837	5.65968	-4.88795	4.82302e-06	0.00160577	3.95063
AC093909.3	-0.662609	1.11976	-4.88323	4.91383e-06	0.00162015	3.93354
MPP1	0.646063	4.93842	4.88208	4.93611e-06	0.00162015	3.92939
ACSL5	0.787642	2.57036	4.88116	4.95414e-06	0.00162015	3.92605
SIGLEC7	0.78537	1.79752	4.87542	5.06764e-06	0.00164591	3.9053
LGR6	-1.76682	2.54365	-4.87418	5.09247e-06	0.00164591	3.90082
STOM	0.652838	6.17056	4.86719	5.2348e-06	0.00168208	3.87556
TLR2	0.867793	2.41259	4.86262	5.33002e-06	0.00170277	3.85905
KLHL17	-0.886794	3.66155	-4.85963	5.39317e-06	0.00171304	3.84826
TRPM2	0.742598	1.77619	4.84666	5.67572e-06	0.00179249	3.80148
GIMAP2	0.904455	3.21593	4.84151	5.79201e-06	0.00179696	3.7829
DSE	0.876125	3.13345	4.84121	5.79882e-06	0.00179696	3.78182
SCN1B	0.861018	2.80812	4.84089	5.80603e-06	0.00179696	3.78068
CAV1	1.22818	5.43986	4.84029	5.81993e-06	0.00179696	3.77849
GPR65	0.734907	1.42785	4.82937	6.07515e-06	0.00186534	3.73918
CYP2S1	0.658371	1.47805	4.82264	6.23781e-06	0.0019047	3.71499
TMC8	0.777579	1.9256	4.81715	6.37356e-06	0.00192489	3.69527
TMEM176B	1.30488	4.83188	4.81531	6.41974e-06	0.00192829	3.68866
SFRP4	1.93245	5.80881	4.81105	6.52794e-06	0.00194009	3.67335
DLX4	-1.88603	4.37302	-4.811	6.52922e-06	0.00194009	3.67317
ARHGAP30	0.809405	2.96282	4.80944	6.56931e-06	0.00194157	3.66757
SLC43A2	0.793474	2.85879	4.80061	6.80044e-06	0.00199918	3.63591
PHLDB2	1.22607	2.91529	4.79768	6.87899e-06	0.00201158	3.62539
LCP2	0.853596	3.20072	4.79375	6.98556e-06	0.00203199	3.61132
SULF2	1.29583	4.26125	4.79118	7.05613e-06	0.002036	3.60211
ACVRL1	0.633639	3.82327	4.79057	7.07303e-06	0.002036	3.59992
FOXP1	1.01991	3.90233	4.78858	7.12824e-06	0.00204126	3.5928
CX3CR1	1.16413	1.7506	4.77835	7.41932e-06	0.00211119	3.55616
FAM198B	1.12173	4.90251	4.77733	7.44883e-06	0.00211119	3.55253
IRF8	0.930548	2.49521	4.77185	7.6099e-06	0.00213649	3.53295
APOL1	1.39726	4.82608	4.77167	7.61543e-06	0.00213649	3.53228
TNFSF13B	1.03101	2.49769	4.76242	7.89532e-06	0.0022009	3.49925
CALD1	1.08259	7.19972	4.76147	7.92464e-06	0.0022009	3.49585
SPTLC3	0.747242	2.04037	4.75793	8.03462e-06	0.00222029	3.48324
CARD6	0.788625	2.52029	4.7522	8.21612e-06	0.00225915	3.46279
PLD4	0.619243	0.972267	4.74056	8.59727e-06	0.00234066	3.4213
PCDH1	0.776594	3.22353	4.73536	8.77275e-06	0.00237673	3.40281
TCN2	0.937174	3.65764	4.72626	9.08871e-06	0.00245032	3.37043
TMEM140	0.69824	4.10887	4.71232	9.5944e-06	0.00257409	3.32089
EGFL6	2.74893	3.46999	4.70329	9.93625e-06	0.00263926	3.28887
MSC-AS1	1.26031	2.70992	4.70224	9.9769e-06	0.00263926	3.28513
COL15A1	1.14556	5.23061	4.70214	9.98057e-06	0.00263926	3.28479
TDO2	1.44623	2.28933	4.69849	1.01228e-05	0.00264411	3.27186
RAB3A	-0.698718	2.69924	-4.69794	1.01445e-05	0.00264411	3.26989
IKZF1	0.755091	1.49023	4.69645	1.02033e-05	0.00264411	3.26461
KDR	0.765396	4.11821	4.69404	1.02987e-05	0.00264411	3.2561
FAR2	0.713987	2.22658	4.69316	1.03338e-05	0.00264411	3.25298
PLAU	1.13416	5.36605	4.68568	1.06376e-05	0.00270931	3.22648
VAV1	0.885668	2.50006	4.67606	1.10408e-05	0.00278632	3.19246
OTULINL	0.757491	2.62943	4.67038	1.12855e-05	0.00283307	3.17242
LINC02593	-1.31313	2.67509	-4.6694	1.13286e-05	0.00283307	3.16893
ADGRG1	0.655007	2.89611	4.66093	1.1705e-05	0.00291401	3.13904
FAP	1.59652	4.65376	4.65706	1.18811e-05	0.00293145	3.12539
AP002414.2	0.710041	0.836575	4.65322	1.20581e-05	0.0029619	3.11187
PCED1B-AS1	0.79797	1.69878	4.64921	1.22459e-05	0.00299472	3.09774
ADA2	1.0599	3.1934	4.64703	1.23495e-05	0.00299636	3.09004
RASGRP4	0.608557	1.52151	4.64678	1.2361e-05	0.00299636	3.08919
TMEM30B	1.05226	1.47309	4.64005	1.26858e-05	0.00306165	3.06548
PLPP1	0.736223	5.35364	4.63643	1.28636e-05	0.0030841	3.05276
CRISPLD1	1.41495	4.66415	4.63589	1.28904e-05	0.0030841	3.05085
PECAM1	0.798931	5.25518	4.62897	1.32383e-05	0.00315368	3.02651
TP73	-0.997789	0.901637	-4.62488	1.3448e-05	0.00318989	3.01214
EMB	1.08908	2.56324	4.61868	1.37719e-05	0.00325275	2.9904
RPL13	-0.663318	8.91222	-4.61427	1.40071e-05	0.00329424	2.97492
CLEC2B	1.05722	3.57941	4.60822	1.43359e-05	0.00335728	2.95371
AC096631.2	-0.613206	0.868756	-4.59729	1.49493e-05	0.00347847	2.91543
CAV2	0.841306	3.79093	4.59677	1.49793e-05	0.00347847	2.9136
ROBO4	0.767083	3.6238	4.59095	1.53169e-05	0.00353723	2.89324
UBE2SP2	-0.844776	2.89581	-4.59021	1.53603e-05	0.00353723	2.89065
POU2F2	0.889311	2.3126	4.58803	1.54893e-05	0.00355214	2.88301
STEAP1	0.99329	4.25837	4.58535	1.56487e-05	0.00357385	2.87366
TNFAIP6	1.37057	3.87318	4.58145	1.58839e-05	0.00361264	2.86003
NUDT8	-0.689282	3.13996	-4.57685	1.61657e-05	0.00366166	2.84397
CXorf21	0.744566	1.72274	4.57433	1.6322e-05	0.00368198	2.83518
ENG	0.622038	7.2563	4.5669	1.67917e-05	0.00377254	2.80926
SLC9A9	0.638532	3.29874	4.56114	1.71655e-05	0.00383281	2.78916
PIK3IP1	0.739349	3.04028	4.56063	1.71987e-05	0.00383281	2.78739
LILRB1	0.872473	2.58101	4.55791	1.7378e-05	0.00385721	2.77792
SIRPB2	0.650464	1.52911	4.55516	1.75612e-05	0.00388228	2.76834
HACD4	0.6178	2.13804	4.55136	1.78176e-05	0.00392328	2.75511
SNRPE	-0.602539	6.88662	-4.54785	1.80573e-05	0.00396028	2.7429
IGSF6	0.83178	3.44231	4.54532	1.82323e-05	0.00398287	2.73409
FBXL7	0.867579	4.35752	4.54405	1.83202e-05	0.00398631	2.7297
PRICKLE2	0.939316	2.11797	4.54132	1.8512e-05	0.00401224	2.7202
AL356535.1	-1.02553	3.17217	-4.53679	1.88334e-05	0.00406596	2.70448
MANBA	0.75511	3.40565	4.53275	1.91255e-05	0.00410816	2.69043
AL161785.1	0.813307	1.96115	4.5313	1.92311e-05	0.00410816	2.6854
AEBP1	1.63569	8.20404	4.52301	1.98463e-05	0.00421872	2.65665
HSPD1P4	-0.646047	1.75898	-4.52192	1.99286e-05	0.00421997	2.65288
ST5	0.747433	4.26078	4.51879	2.01669e-05	0.00425415	2.64202
RANP6	-0.713108	1.95476	-4.51739	2.02749e-05	0.00426036	2.63715
CLIC2	0.817784	2.25961	4.51636	2.03544e-05	0.00426036	2.63358
MYOM2	-1.24056	2.0262	-4.51541	2.04277e-05	0.00426036	2.6303
CHML	-1.0626	3.04096	-4.51224	2.06744e-05	0.00426859	2.61934
TNFSF12	0.796795	4.24	4.51213	2.06835e-05	0.00426859	2.61894
HAND2	-1.09354	1.28923	-4.51189	2.07022e-05	0.00426859	2.61812
ECM2	1.46614	3.8547	4.51027	2.083e-05	0.00426859	2.61249
HLA-DRB5	1.68961	5.66858	4.50997	2.08533e-05	0.00426859	2.61148
RPS23P2	-0.711951	1.47618	-4.50587	2.11804e-05	0.00430367	2.59727
NFAM1	0.736458	2.25506	4.49842	2.17864e-05	0.00441059	2.57153
AFMID	-0.604019	4.67107	-4.49311	2.2229e-05	0.00448376	2.55318
FCGR1B	0.651074	1.13231	4.4887	2.26031e-05	0.00451014	2.53794
AP001542.1	1.76605	2.69116	4.48815	2.26498e-05	0.00451014	2.53606
APOL6	1.03083	3.95396	4.48683	2.27635e-05	0.00451014	2.53149
PLEK	0.962494	3.73692	4.48412	2.29979e-05	0.00451887	2.52214
SH3TC1	0.652744	2.60992	4.48271	2.31213e-05	0.00451887	2.51726
CD248	1.38808	6.6746	4.48193	2.31889e-05	0.00451887	2.5146
TNS1	0.881646	3.84385	4.48193	2.3189e-05	0.00451887	2.5146
C1R	1.34136	5.80163	4.48157	2.32206e-05	0.00451887	2.51335
GSDME	0.762484	3.35177	4.4782	2.35183e-05	0.00456074	2.50173
RASSF7	-0.755976	2.69256	-4.47025	2.42353e-05	0.00466702	2.47433
TNFSF10	1.25415	3.9279	4.46712	2.4523e-05	0.00470604	2.46357
COL14A1	1.96047	4.03672	4.4599	2.52004e-05	0.00480662	2.43871
PLXDC2	0.9617	3.54061	4.45892	2.52932e-05	0.00480662	2.43536
FCGR1CP	0.681893	1.1724	4.45756	2.54233e-05	0.00480662	2.43068
FCGR3A	1.4086	4.45766	4.45695	2.5482e-05	0.00480662	2.42857
GPNMB	1.16921	7.87454	4.45539	2.56318e-05	0.00480925	2.42323
ARHGAP22	0.961435	3.06936	4.45418	2.57488e-05	0.00480925	2.41908
AC007688.1	-0.787754	2.42853	-4.4541	2.5757e-05	0.00480925	2.41878
PTGS1	0.770943	2.81278	4.44205	2.69517e-05	0.00501538	2.37743
ELK3	0.617282	5.16946	4.44015	2.71459e-05	0.00503309	2.37089
LAMP2	0.741655	6.63109	4.43845	2.73201e-05	0.00503309	2.36505
TRANK1	0.584194	2.01442	4.43497	2.76798e-05	0.00507914	2.35313
SLC40A1	1.05894	5.81354	4.43344	2.78385e-05	0.00507914	2.34792
ARHGAP18	0.682601	3.51221	4.43338	2.78457e-05	0.00507914	2.34768
HHEX	0.674749	2.945	4.43239	2.7949e-05	0.00508121	2.3443
CMAHP	0.682353	1.69413	4.42995	2.82062e-05	0.00511115	2.33595
CLEC1A	0.69789	1.59092	4.42565	2.86653e-05	0.00517737	2.32123
CSF2RB	0.628842	2.02365	4.41318	3.0038e-05	0.00540763	2.27859
FCGR2C	0.904153	2.00986	4.41208	3.01627e-05	0.00541244	2.27481
CD34	0.801458	4.11916	4.41024	3.03715e-05	0.00542268	2.26852
APLNR	1.35871	4.44822	4.40985	3.0416e-05	0.00542268	2.26719
PTPRG	0.798022	3.96397	4.40391	3.10995e-05	0.00547794	2.24693
LILRB5	0.840407	1.65932	4.40385	3.11067e-05	0.00547794	2.24672
NRROS	0.7275	2.83147	4.40372	3.11224e-05	0.00547794	2.24626
GJA4	1.02334	3.82393	4.39836	3.17533e-05	0.00553931	2.22797
IL34	0.674904	1.73489	4.3981	3.17837e-05	0.00553931	2.2271
AIF1	1.07049	4.78633	4.39736	3.1872e-05	0.00553931	2.22457
LDHAP5	-0.722431	2.18659	-4.3947	3.21901e-05	0.00555964	2.21552
ZNF692	-0.770546	3.46289	-4.38786	3.30241e-05	0.0056859	2.19221
HLA-DQA1	1.21822	3.92317	4.38515	3.33604e-05	0.00570608	2.18298
ACOT7	-0.637616	5.32708	-4.37901	3.41342e-05	0.00579598	2.16209
LTK	-1.20451	2.46548	-4.3784	3.42117e-05	0.00579598	2.16002
DOCK2	0.75394	2.40668	4.37777	3.42926e-05	0.00579598	2.15787
NCF2	0.744958	3.12273	4.37235	3.49929e-05	0.00588733	2.13945
AL161909.1	-1.05729	2.37214	-4.37194	3.50462e-05	0.00588733	2.13806
SPON2	1.63635	4.80445	4.35909	3.6765e-05	0.00615736	2.09445
C1QTNF6	0.97973	4.84333	4.35776	3.69472e-05	0.00616918	2.08994
ITGA5	0.873303	6.3358	4.35536	3.72788e-05	0.00620579	2.08181
IGKC	2.48168	3.32206	4.35452	3.73963e-05	0.00620667	2.07894
CSTA	0.849321	2.51604	4.35269	3.76523e-05	0.00623044	2.07272
CRYBG1	0.957897	2.80134	4.35085	3.79102e-05	0.0062544	2.06651
ARSI	1.18986	2.16198	4.34617	3.85763e-05	0.00632652	2.05064
LIMA1	0.834677	5.63298	4.3354	4.01499e-05	0.00652648	2.01424
RCSD1	0.785167	2.8067	4.33227	4.06191e-05	0.0065834	2.00366
SCIMP	0.629287	1.60882	4.32923	4.10797e-05	0.00663857	1.99339
ITPRIP	0.612838	3.54675	4.32682	4.14497e-05	0.00667884	1.98523
EHD2	0.814854	6.66105	4.32121	4.23208e-05	0.00676984	1.96629
IL2RA	0.650061	0.987414	4.31983	4.25369e-05	0.00676984	1.96166
B3GNT2	0.734595	4.09831	4.31954	4.25821e-05	0.00676984	1.96069
AC087385.2	-0.658177	1.68763	-4.31525	4.32646e-05	0.0068186	1.94621
SDS	0.974253	3.34645	4.31449	4.33864e-05	0.0068186	1.94366
CFH	1.06204	4.85897	4.31367	4.35183e-05	0.0068186	1.94089
COL6A1	1.22619	10.046	4.31347	4.35508e-05	0.0068186	1.94021
FTL	0.643655	12.175	4.30601	4.47705e-05	0.00698976	1.91507
GLIPR1	0.87009	3.53987	4.29835	4.60555e-05	0.00717014	1.88932
SAMD11	-1.40771	4.75463	-4.29506	4.66188e-05	0.0072362	1.87825
ZNF697	0.651907	3.41534	4.29435	4.67418e-05	0.0072362	1.87586
CDH5	0.87121	4.88039	4.29176	4.71897e-05	0.00728513	1.86718
LGALS9	0.948573	4.45408	4.29067	4.73805e-05	0.00729422	1.86351
CASP1	0.905698	3.32301	4.28831	4.77952e-05	0.00733763	1.85558
RPL13AP6	-0.736623	2.96787	-4.28571	4.82553e-05	0.00736733	1.84686
NIPAL2	0.836367	3.1033	4.27331	5.05122e-05	0.00768478	1.80527
IRF5	0.712316	2.43419	4.27234	5.06923e-05	0.00768478	1.80204
FADS2	-1.02593	6.60679	-4.2693	5.12635e-05	0.00774107	1.79184
SSC5D	1.13248	3.05265	4.26445	5.21864e-05	0.00783828	1.77561
IL18	0.795881	2.62718	4.26342	5.23838e-05	0.00783828	1.77218
MMP19	1.16801	3.01223	4.2606	5.29303e-05	0.00787387	1.76274
TMCC2	-1.08746	3.43411	-4.26026	5.29977e-05	0.00787387	1.76158
FADS1	-0.788961	5.97125	-4.25321	5.43873e-05	0.00802954	1.73804
PRSS23	0.981641	5.32912	4.25274	5.44814e-05	0.00802954	1.73647
AC104083.1	1.06067	3.3768	4.24459	5.61366e-05	0.00820783	1.70925
XAF1	0.841743	2.32705	4.24227	5.66165e-05	0.00825614	1.70151
DLX3	-1.72253	5.45936	-4.23897	5.73052e-05	0.00831446	1.69052
PYCARD	0.864022	3.83836	4.23891	5.73172e-05	0.00831446	1.69033
CXCL12	1.33421	3.96378	4.23789	5.75321e-05	0.00832379	1.68693
PCDH12	0.704395	3.4732	4.23603	5.79262e-05	0.00833715	1.68072
MSC	1.52464	3.85534	4.22564	6.01721e-05	0.00859326	1.64614
CASZ1	-0.670446	1.22641	-4.22084	6.1239e-05	0.00872309	1.63016
CLEC7A	0.691377	2.18186	4.2196	6.15174e-05	0.00872542	1.62604
RAMP3	1.09273	2.99877	4.21866	6.1729e-05	0.00872542	1.62292
RPL12P42	-0.646831	1.68734	-4.21543	6.24627e-05	0.0088066	1.61218
TM4SF1	0.911516	4.41636	4.21467	6.26356e-05	0.00880851	1.60967
CCDC3	-1.24544	6.152	-4.2123	6.31803e-05	0.00886256	1.6018
HSPE1P4	-0.73058	2.00939	-4.20932	6.38717e-05	0.00893687	1.59191
IFI16	0.881342	6.0809	4.20808	6.41624e-05	0.00895486	1.58778
CCDC80	0.985769	5.00599	4.20705	6.44046e-05	0.00896603	1.58436
Z74021.1	-0.823019	5.02274	-4.20397	6.51319e-05	0.00903114	1.57415
GALNT10	0.796328	4.76046	4.20331	6.52879e-05	0.00903114	1.57198
PTPN3	-0.774547	2.77922	-4.203	6.53625e-05	0.00903114	1.57094
TAX1BP3	0.642853	5.38555	4.20141	6.57427e-05	0.00904006	1.56567
JAZF1	0.706863	4.53312	4.20029	6.60121e-05	0.00904006	1.56195
GAS6	0.970834	4.90299	4.19924	6.62652e-05	0.00904283	1.55848
GLB1L2	-1.2994	1.25065	-4.19601	6.70517e-05	0.00912762	1.54776
JAG2	-0.965736	4.29714	-4.19058	6.83913e-05	0.00924161	1.52978
TRDC	1.2429	1.74193	4.18366	7.01357e-05	0.00943129	1.5069
AC093278.2	0.655765	2.23832	4.18176	7.06229e-05	0.00946425	1.50062
SAMD9L	0.820295	3.12655	4.18128	7.07449e-05	0.00946425	1.49905
AC008026.1	-0.857582	3.64964	-4.17719	7.18048e-05	0.00953988	1.48554
PDK1	-0.785946	2.29677	-4.17668	7.19383e-05	0.00953988	1.48385
CMKLR1	0.848501	3.33111	4.17607	7.20977e-05	0.00953988	1.48184
CH25H	1.36614	2.34174	4.17587	7.21515e-05	0.00953988	1.48117
CTSB	0.675007	9.15225	4.17339	7.28037e-05	0.00960314	1.47299
HPCAL1	-0.733488	5.61781	-4.166	7.47852e-05	0.00977551	1.4486
PTMAP2	-0.790841	5.33038	-4.16588	7.4818e-05	0.00977551	1.44821
FAM189A2	-1.01646	2.26141	-4.15996	7.64421e-05	0.00994072	1.4287
ACAT2	-0.631925	3.77728	-4.15912	7.66747e-05	0.00994756	1.42595
CD53	1.06867	5.22106	4.15707	7.72478e-05	0.00997896	1.41919
DOK3	0.675919	3.40633	4.15696	7.72779e-05	0.00997896	1.41883
UBE2SP1	-0.728456	3.62436	-4.1536	7.82263e-05	0.0100544	1.40776
PRKCH	0.692673	3.42541	4.14943	7.9417e-05	0.0101838	1.39404
RGS5	0.86471	3.30974	4.13937	8.23619e-05	0.0104559	1.36099
IGHG1	2.24123	2.87383	4.13827	8.26888e-05	0.0104559	1.35739
TGFBR2	0.795706	5.44439	4.13807	8.27499e-05	0.0104559	1.35672
CSF2RA	0.805876	2.62979	4.1375	8.29215e-05	0.0104559	1.35484
FDXR	-0.699543	2.7781	-4.13677	8.31413e-05	0.0104559	1.35244
OXCT2	-0.615264	1.18571	-4.13397	8.39863e-05	0.0105252	1.34326
AC007537.1	-0.691282	3.85102	-4.13335	8.41742e-05	0.0105252	1.34123
BDKRB2	0.749235	1.96801	4.1318	8.46461e-05	0.0105494	1.33616
CXADR	-1.10268	2.52607	-4.13045	8.50624e-05	0.0105494	1.33171
PIK3CD	0.820666	2.66317	4.13004	8.51881e-05	0.0105494	1.33036
RPL13P2	-0.605748	1.90179	-4.12516	8.67028e-05	0.0106765	1.31437
GEM	1.22987	3.42789	4.12505	8.67366e-05	0.0106765	1.31402
MYO1F	0.764567	3.44585	4.12392	8.70897e-05	0.0106962	1.31033
SH3BGRL	0.587027	6.82301	4.12175	8.77767e-05	0.0107566	1.3032
HLA-DRB6	1.22432	3.13621	4.12112	8.79751e-05	0.0107571	1.30115
SLC7A8	1.17713	5.42634	4.11914	8.86043e-05	0.0107967	1.29468
ZYX	0.598362	7.12674	4.11343	9.04487e-05	0.0109866	1.27599
MTUS1	0.689842	3.2647	4.10817	9.21788e-05	0.0111478	1.2588
ARHGDIB	0.818012	7.06036	4.10603	9.28935e-05	0.0112097	1.25179
SNAI2	0.887953	6.64822	4.10319	9.38485e-05	0.0112782	1.24252
FCER1G	1.10051	7.19186	4.10204	9.42359e-05	0.0112782	1.23878
AKT3	0.881018	3.23155	4.10068	9.46999e-05	0.0112782	1.23432
MME	1.63226	3.81773	4.09233	9.75843e-05	0.0115488	1.20711
FAM162A	-0.829547	4.62575	-4.08983	9.84656e-05	0.0115597	1.19896
COL4A1	0.724014	7.58747	4.08911	9.87219e-05	0.0115597	1.1966
LUM	1.21938	9.94751	4.08684	9.95277e-05	0.0116294	1.18923
GALM	0.720594	4.75249	4.0788	0.000102441	0.0118943	1.16306
AC026369.2	0.728024	1.72087	4.07611	0.000103434	0.0119844	1.15432
RCOR2	-1.16042	5.95143	-4.07347	0.000104418	0.0120479	1.14573
SNRPEP4	-0.731088	3.67948	-4.06869	0.000106224	0.0122308	1.13019
HSPE1P2	-0.67446	2.01977	-4.06724	0.000106777	0.0122434	1.12548
RPL29P19	0.953143	4.2716	4.06658	0.000107028	0.0122468	1.12335
RPS4XP7	-0.613324	1.55469	-4.06503	0.000107623	0.0122688	1.11833
DYSF	0.713293	4.58352	4.06493	0.000107664	0.0122688	1.11798
PLVAP	0.716187	7.36906	4.06261	0.00010856	0.0123146	1.11046
GPR85	0.633504	1.46156	4.06236	0.000108655	0.0123146	1.10967
THSD1	0.711796	2.42499	4.06168	0.000108923	0.0123146	1.10744
FAAH	-0.847044	2.83321	-4.0601	0.000109538	0.0123146	1.10233
ESPN	-0.990544	1.22718	-4.05988	0.000109625	0.0123146	1.10161
RHPN2	-0.875591	1.96659	-4.05791	0.000110401	0.012343	1.09522
CD24P4	-0.966645	2.47647	-4.05784	0.000110429	0.012343	1.095
SLCO2A1	1.0234	2.25869	4.05754	0.000110548	0.012343	1.09402
AIM2	1.51745	2.62474	4.0533	0.000112234	0.0124807	1.0803
CRYBB1	0.629678	1.68919	4.05269	0.000112481	0.0124831	1.07831
PTMAP5	-0.675432	3.98265	-4.04576	0.0001153	0.0127208	1.05587
SMAD9	-0.938111	3.20398	-4.04573	0.000115313	0.0127208	1.05578
FBLIM1	0.742136	4.82116	4.04292	0.000116474	0.0128233	1.0467
AC041040.1	0.727836	1.68398	4.04083	0.000117348	0.0128558	1.03992
RPL7AP11	-0.668804	2.34396	-4.04045	0.000117505	0.0128558	1.03871
AC008429.2	-0.605484	1.53626	-4.03998	0.0001177	0.0128558	1.03721
FANCE	-0.657805	3.55227	-4.0394	0.000117944	0.0128571	1.03533
LDB2	0.860088	3.33679	4.03834	0.000118392	0.0128805	1.03189
HRH1	0.899995	3.09465	4.03637	0.000119227	0.0129089	1.02553
ACSM5	0.911393	1.51248	4.03607	0.000119354	0.0129089	1.02456
ARHGEF15	0.655465	2.82211	4.03426	0.000120129	0.0129621	1.0187
AC007182.2	-0.898794	3.394	-4.03382	0.000120314	0.0129621	1.0173
AC024940.2	-0.762003	3.76986	-4.03198	0.000121107	0.013022	1.01136
HGF	1.24404	2.1354	4.03104	0.000121513	0.0130404	1.00832
CLEC14A	0.78687	4.62581	4.0305	0.000121749	0.0130404	1.00656
LINC01060	-1.12362	2.03557	-4.0259	0.000123759	0.0131817	0.991734
HES6	-0.918154	2.89353	-4.02584	0.000123784	0.0131817	0.991548
COL6A2	1.18277	10.351	4.02468	0.000124296	0.0132107	0.987813
UBE2S	-0.644347	6.21024	-4.01919	0.000126746	0.0134112	0.970127
RAB3IL1	0.735146	4.57285	4.01898	0.000126843	0.0134112	0.96944
AC087343.1	-0.605195	1.66383	-4.01883	0.00012691	0.0134112	0.968961
KLHL23	-0.913	2.28763	-4.01297	0.00012958	0.0136405	0.950103
LMO2	0.701352	3.88947	4.01245	0.00012982	0.0136405	0.948426
RPL7AP50	-0.654901	2.26464	-4.01152	0.000130249	0.0136596	0.945438
GLIPR2	0.761637	4.10007	4.0104	0.000130772	0.0136851	0.94181
EPHA3	1.30097	4.08658	4.00993	0.000130987	0.0136851	0.940319
RPL18AP16	-0.708238	1.99191	-4.0065	0.000132595	0.0138269	0.929275
AC004862.1	-0.957177	1.77	-4.00453	0.000133524	0.0138976	0.922949
FGD2	0.631084	1.55993	4.00119	0.000135117	0.014037	0.91221
C14orf180	-0.830669	1.3489	-3.99769	0.000136802	0.0141853	0.900992
VSIR	0.748451	3.74349	3.99627	0.000137496	0.0142305	0.896414
MYBL2	-0.704274	5.67293	-3.99423	0.000138491	0.0142635	0.889886
ROR1	0.847773	3.04	3.99306	0.000139068	0.0142841	0.886119
PSTPIP2	0.694699	2.14783	3.9904	0.000140382	0.0143678	0.877608
RPS10P5	-0.607623	1.94698	-3.98851	0.000141324	0.0144376	0.87155
ARHGEF3	0.6507	3.15694	3.98685	0.000142159	0.0144961	0.866218
CXorf36	0.724613	3.33164	3.98516	0.00014301	0.0145559	0.860821
ITGB2	0.947397	4.92238	3.98425	0.000143472	0.0145761	0.857901
CAVIN1	0.775473	7.61943	3.98305	0.000144084	0.0145868	0.854044
ARHGAP25	0.646349	2.90971	3.98301	0.000144105	0.0145868	0.853913
SH2B1	-0.599459	4.52937	-3.98132	0.000144965	0.0146471	0.848527
RNF5P1	-0.654347	3.78967	-3.97767	0.000146853	0.0148107	0.83682
AC020899.1	-0.635189	1.94714	-3.97572	0.000147866	0.0148587	0.830596
LDHAP4	-0.760719	3.33481	-3.97055	0.00015059	0.0150256	0.814082
TMEM64	0.767119	4.24669	3.97021	0.000150774	0.0150256	0.812976
CTF1	0.789827	1.50764	3.97	0.000150887	0.0150256	0.812299
PTCH1	-0.920175	3.31024	-3.96407	0.000154074	0.015259	0.793386
SNX20	0.655236	1.71492	3.96359	0.000154335	0.015259	0.791855
FAM198B-AS1	0.615773	1.36113	3.96176	0.000155333	0.0153288	0.786021
BCL6B	0.769548	4.08206	3.95824	0.000157275	0.0154392	0.77478
LINC02298	-0.851429	2.5823	-3.95409	0.000159591	0.0156388	0.761558
SLC35E4	0.653158	3.08367	3.95183	0.00016087	0.0157363	0.754336
RPL7AP30	-0.788249	3.26758	-3.95067	0.000161525	0.0157724	0.750661
SNHG1	-0.639371	5.00563	-3.94584	0.000164293	0.0159862	0.735293
MMP11	1.14624	4.97916	3.94526	0.00016463	0.0159908	0.733444
GBP1	1.20692	4.53308	3.94475	0.000164929	0.0159917	0.731802
LOXL1	1.50944	5.874	3.94393	0.000165401	0.0160094	0.729219
SNHG7	-0.694493	4.77478	-3.94257	0.000166197	0.0160584	0.724874
AC104758.2	0.672317	1.4027	3.93943	0.000168043	0.0162084	0.714885
FXYD6	-1.36055	6.40442	-3.93506	0.000170638	0.0163611	0.701028
CPNE7	-0.854072	1.70814	-3.93461	0.000170911	0.0163611	0.699585
AC093010.3	0.692138	3.81701	3.93361	0.000171515	0.0163718	0.696394
MRVI1	0.689434	1.33965	3.93156	0.000172752	0.0164049	0.689894
MAP3K14	0.626177	3.09533	3.93011	0.000173635	0.0164605	0.685285
NLRP1	0.734153	3.21922	3.92536	0.000176552	0.0166255	0.670227
KITLG	0.827658	3.49957	3.92531	0.000176579	0.0166255	0.670086
BIN2	0.647426	2.32876	3.91851	0.000180842	0.0169979	0.648523
FABP4	1.31438	2.66013	3.91481	0.0001832	0.0171322	0.636814
LURAP1L	0.897481	1.96799	3.91083	0.000185773	0.0173279	0.62421
AL139095.2	-0.905376	4.27204	-3.9106	0.00018592	0.0173279	0.623495
NTN4	0.98233	2.67004	3.90669	0.000188483	0.0175061	0.61112
ADAMTS4	0.944232	4.02471	3.90592	0.000188988	0.0175061	0.608705
AL645608.6	-1.01787	2.61426	-3.90575	0.000189099	0.0175061	0.608171
GPR84	0.615334	1.4666	3.90468	0.00018981	0.0175132	0.604784
AC007383.2	-0.673678	2.97594	-3.90335	0.000190694	0.0175655	0.600582
AC131235.1	-0.892468	4.57441	-3.90128	0.000192079	0.0176636	0.594045
DLX2	-1.06493	2.18285	-3.90021	0.0001928	0.0177005	0.590658
TMEM176A	1.04471	3.43301	3.89496	0.000196365	0.0179681	0.574104
ADGRL4	0.763387	4.07524	3.89418	0.000196902	0.0179783	0.571639
YBX1P1	-0.64018	5.50243	-3.89359	0.000197311	0.0179783	0.569763
HMOX1	1.22528	6.60146	3.88905	0.00020046	0.0180734	0.555461
RUNX1	0.960797	4.59292	3.8879	0.000201262	0.0180941	0.551853
APOE	1.19981	8.95753	3.8844	0.000203734	0.0182705	0.540825
AC130371.2	0.903384	2.37498	3.88327	0.000204543	0.0182817	0.537247
AC106795.1	-0.847471	3.43206	-3.88284	0.000204844	0.0182817	0.535918
KCNE4	0.925221	1.9586	3.87821	0.000208176	0.0184835	0.521347
KIAA0930	0.605108	4.9363	3.87786	0.000208429	0.0184835	0.520249
SLCO4A1	-0.881474	1.9324	-3.87662	0.000209335	0.0185113	0.516332
EMILIN3	-1.01562	1.36713	-3.87238	0.000212448	0.0187566	0.503001
RPS10P3	-0.848633	3.83883	-3.87129	0.00021325	0.0187973	0.499601
CGREF1	-1.45269	5.25297	-3.8695	0.000214582	0.0188846	0.493978
SOX17	0.691881	2.35704	3.86881	0.000215096	0.0188998	0.491816
RHOJ	0.800362	3.89108	3.86747	0.000216101	0.0189279	0.487607
KIAA1549L	0.844126	1.56355	3.86098	0.000221037	0.0192685	0.46722
KIAA1958	-0.620142	1.59938	-3.85772	0.00022355	0.0194263	0.457014
CDK18	-0.994565	4.47738	-3.85636	0.000224605	0.0194535	0.452763
BX284668.2	-0.642377	0.693078	-3.85621	0.000224722	0.0194535	0.452294
RPL4P5	-0.660966	3.52501	-3.85406	0.000226411	0.0195133	0.445535
C1orf198	-0.662317	6.02363	-3.85237	0.000227739	0.0195699	0.440256
EDIL3	1.0245	5.95634	3.85155	0.000228389	0.0195699	0.437685
APBB1IP	0.9008	3.75513	3.84897	0.000230441	0.0197152	0.429609
SLAMF8	0.885208	2.78067	3.84614	0.000232714	0.0198482	0.420753
COL5A3	0.976061	5.61084	3.8456	0.000233149	0.0198547	0.419067
COL4A2	0.64824	7.74246	3.84393	0.000234497	0.0198979	0.413862
BAMBI	-1.46206	6.54611	-3.84364	0.000234737	0.0198979	0.41294
RPS15AP38	-0.725293	2.70252	-3.84122	0.000236712	0.0200281	0.405379
HPGDS	0.747557	2.16303	3.84078	0.00023707	0.0200281	0.404015
IGDCC4	0.854574	3.81552	3.84001	0.000237703	0.0200281	0.40161
SLC8A3	-1.60705	3.74382	-3.83958	0.000238061	0.0200281	0.400251
CTSL	0.717216	6.75349	3.83397	0.000242723	0.0203563	0.382756
RPL15P18	-0.613317	2.73885	-3.83345	0.00024316	0.0203614	0.381131
SAMHD1	0.644939	5.5788	3.83204	0.000244353	0.0203614	0.376714
EDNRA	0.988781	4.84566	3.83171	0.000244626	0.0203614	0.375707
AL035398.1	-0.620277	2.14607	-3.82916	0.000246791	0.0205108	0.367758
HSPA12B	0.980116	3.52502	3.82856	0.00024731	0.020523	0.365864
RNASE1	0.913576	7.58395	3.82596	0.000249535	0.0206766	0.357784
TBX15	0.648331	4.29764	3.82236	0.000252662	0.0209044	0.34655
HLA-E	0.627414	7.97605	3.82037	0.000254403	0.0209639	0.340358
COL11A2	-1.9917	5.78747	-3.82025	0.000254507	0.0209639	0.33999
HMCN1	1.02101	3.16808	3.81899	0.000255615	0.0210228	0.336071
ARMC4	-0.715958	1.59584	-3.81749	0.000256944	0.0210694	0.331392
SESN2	0.668031	3.94108	3.8151	0.000259067	0.0211806	0.323973
RBPMS	0.69	2.97431	3.81436	0.000259729	0.0212034	0.321671
ARHGAP29	0.679226	2.74773	3.81272	0.000261199	0.0212919	0.316582
VWCE	-0.656708	1.0456	-3.80704	0.000266369	0.0215544	0.298909
GNG12	0.94239	5.0741	3.80589	0.000267421	0.021608	0.295352
NHSL2	0.589765	1.16474	3.80345	0.000269676	0.021695	0.287784
MYH9	0.667427	8.30986	3.80146	0.000271529	0.0217807	0.281608
TAGLN	1.1369	4.9895	3.79802	0.000274763	0.0218927	0.270935
ZNF521	1.04574	3.60368	3.79772	0.000275043	0.0218927	0.270018
MYEF2	-0.86802	1.42071	-3.79745	0.000275302	0.0218927	0.269168
RBM47	0.627255	2.78143	3.7933	0.000279257	0.0221133	0.256311
CCDC170	0.584757	1.54217	3.79292	0.000279619	0.0221133	0.255144
TIE1	0.756349	4.58535	3.79286	0.000279677	0.0221133	0.254955
CACYBPP2	-0.597622	2.61237	-3.78989	0.000282545	0.0222589	0.245761
CD209	0.848114	2.85352	3.78971	0.000282727	0.0222589	0.245178
ABCB6	-0.590324	3.11436	-3.78852	0.000283881	0.022318	0.241509
AL139100.1	-0.804441	4.11289	-3.78706	0.000285304	0.0223402	0.237002
SLC25A4	-0.774688	3.45174	-3.78291	0.000289404	0.0226233	0.224144
TMEM132E	-1.21145	1.34885	-3.7825	0.000289812	0.0226233	0.222875
OLFML3	1.07884	7.31714	3.77843	0.000293884	0.0228326	0.210301
AL451069.1	-0.631173	0.953778	-3.77776	0.000294558	0.0228326	0.208237
ANGPTL2	1.27086	6.57749	3.77414	0.000298237	0.0230531	0.197054
AC246787.1	-0.787424	4.44227	-3.77077	0.0003017	0.0232405	0.18665
FUCA1	0.616024	4.95982	3.76577	0.000306908	0.0235586	0.171233
IGHG3	1.4633	1.73599	3.76226	0.000310615	0.0237114	0.160418
NPM1P39	-0.621464	2.08723	-3.76184	0.000311056	0.0237123	0.159142
IGKV3-20	1.43003	1.80645	3.75935	0.000313713	0.0238491	0.151479
DEPP1	0.992071	4.12088	3.75812	0.000315039	0.0238923	0.147681
IGHM	1.54088	1.96213	3.75776	0.000315428	0.0238923	0.146569
COL6A3	1.18949	8.21408	3.75747	0.000315738	0.0238923	0.145685
DDIT4L	1.58634	2.81593	3.75722	0.000316011	0.0238923	0.144908
DUSP26	-0.825096	0.957426	-3.7568	0.000316463	0.0238938	0.143621
RPL5P17	-0.64858	2.01437	-3.75385	0.000319669	0.0240702	0.134541
FIBIN	1.30723	4.71585	3.75259	0.000321045	0.024108	0.130676
RPS7P10	-0.845135	3.8388	-3.75201	0.000321677	0.0241227	0.128904
KLHL4	0.849998	1.03412	3.7487	0.000325335	0.0242981	0.118721
VSTM4	0.814919	3.62707	3.74596	0.000328391	0.0243945	0.110304
SEMA3G	0.690478	2.33212	3.74447	0.00033006	0.0244237	0.105739
AC060766.4	0.697106	2.6663	3.74183	0.000333052	0.0245756	0.0976151
LRRTM1	-0.772659	0.548419	-3.73931	0.000335923	0.0247544	0.0898876
OLFML1	1.20393	3.0614	3.73202	0.000344356	0.0251805	0.06757
PLTP	0.852201	7.01108	3.73195	0.00034444	0.0251805	0.0673511
BNC2	0.89884	2.03669	3.73149	0.000344982	0.0251869	0.0659346
AC104563.1	-0.902837	3.47394	-3.73073	0.000345874	0.0252187	0.0636104
NOL3	-0.601581	4.77222	-3.72997	0.000346774	0.0252348	0.0612719
HCLS1	0.760413	4.90466	3.72938	0.000347463	0.0252348	0.0594853
TMSB4X	0.688112	10.6285	3.72938	0.000347465	0.0252348	0.0594806
CDA	0.646529	1.86283	3.72798	0.000349123	0.0252604	0.0551963
CALCRL	0.741032	3.42837	3.72572	0.000351814	0.0253839	0.0482865
CD52	1.06903	3.45912	3.72375	0.00035418	0.0254881	0.0422534
HIC1	0.711503	2.58695	3.7226	0.000355566	0.0255545	0.0387393
MID2	0.674838	2.05017	3.72184	0.000356484	0.0255872	0.0364194
APOL3	0.843043	3.17648	3.71507	0.00036478	0.0259413	0.0157199
CLEC5A	0.793879	1.74416	3.7149	0.000364992	0.0259413	0.015197
AC009093.1	0.710703	1.4996	3.71461	0.00036535	0.0259413	0.0143162
RPL4P4	-0.698003	5.61886	-3.71288	0.0003675	0.0259731	0.00903818
RPS10P16	-0.610366	1.81984	-3.70906	0.000372285	0.0262301	-0.0025993
CPNE5	-1.03747	3.50266	-3.70884	0.00037256	0.0262301	-0.00326509
TXNIP	0.756195	7.33385	3.70754	0.000374216	0.0262977	-0.00725475
ATXN1	0.622148	3.24239	3.70734	0.000374471	0.0262977	-0.00786676
RPL3P2	-0.721951	3.53173	-3.70637	0.000375693	0.02635	-0.010798
BHLHE22	0.753648	0.666812	3.70159	0.000381827	0.0266183	-0.0253634
RPS3AP44	-0.595978	1.48024	-3.70152	0.000381927	0.0266183	-0.0255992
AC091429.1	-0.597487	2.29443	-3.70091	0.000382714	0.0266248	-0.0274498
SORL1	0.623942	1.47629	3.69802	0.00038647	0.0267662	-0.0362337
TIMP2	0.750247	9.19123	3.69713	0.000387644	0.0268139	-0.0389604
RPL18P13	-0.601248	2.09005	-3.69596	0.000389175	0.026876	-0.0425063
LTBP2	1.01819	3.47481	3.69548	0.00038981	0.026876	-0.0439723
AL109741.1	0.682368	2.15394	3.69533	0.00039	0.026876	-0.0444108
APOL2	0.615315	5.50472	3.69476	0.000390758	0.0268946	-0.0461552
COL3A1	1.50884	10.5668	3.69307	0.000393004	0.0270156	-0.0513101
NCF4	0.83406	3.2864	3.68794	0.000399876	0.0274538	-0.0668953
IGKV1-5	1.35836	1.63344	3.6851	0.000403725	0.0276467	-0.0755077
NNMT	1.15399	6.704	3.68494	0.000403939	0.0276467	-0.0759839
INSC	-1.35298	4.96274	-3.68249	0.000407298	0.0278252	-0.0834296
NGEF	-1.29505	3.32711	-3.68098	0.000409372	0.0278979	-0.0879957
TCTEX1D1	0.593023	1.04782	3.67986	0.000410924	0.0279348	-0.0913965
MDGA1	0.721985	1.92971	3.67873	0.000412504	0.0279831	-0.0948451
CORO1A	0.82682	4.05944	3.67734	0.00041443	0.0280569	-0.0990331
MESP1	-0.696103	1.83839	-3.67655	0.000415548	0.0280764	-0.101453
RPL23AP18	-0.637393	2.15903	-3.67297	0.000420583	0.0283382	-0.112277
RPS3AP25	-0.645589	1.91109	-3.67115	0.000423172	0.0284178	-0.117794
CD82	0.975871	5.86119	3.66965	0.000425321	0.0284929	-0.122347
EVI2B	0.84403	4.01727	3.668	0.000427683	0.0285732	-0.127322
ADAM12	0.970045	5.02504	3.66796	0.000427747	0.0285732	-0.127457
ESAM	0.661019	5.21939	3.66508	0.000431905	0.0286745	-0.136148
LYL1	0.65757	3.22923	3.66321	0.000434641	0.0286745	-0.141824
KCNJ3	-0.985047	0.907492	-3.66277	0.000435286	0.0286745	-0.143156
SAT1	0.594174	8.06951	3.661	0.000437885	0.0287297	-0.148504
ABCA3	-0.849501	1.946	-3.65735	0.00044328	0.0289588	-0.159504
TNFAIP8L2	0.754863	3.00037	3.65689	0.000443973	0.0289628	-0.160908
FAUP1	-0.688073	4.16949	-3.65635	0.000444777	0.0289628	-0.162534
PLCD1	-0.712924	4.28978	-3.65475	0.000447183	0.0290745	-0.16738
RIPK3	0.589527	1.74329	3.65441	0.000447681	0.0290745	-0.168379
LINC01549	-1.43369	3.24571	-3.65322	0.000449472	0.0291566	-0.171967
MITF	0.622079	3.38898	3.65065	0.000453378	0.0293633	-0.179738
MVP	0.845877	5.8373	3.65012	0.000454176	0.0293633	-0.181317
AC010343.1	-0.728754	5.80714	-3.65007	0.000454252	0.0293633	-0.181469
NXN	0.658923	5.98016	3.64519	0.000461754	0.0297438	-0.196179
HSP90AA2P	-0.732032	3.40982	-3.63835	0.000472474	0.0302302	-0.216788
TSPAN18	1.01029	5.34403	3.63794	0.000473124	0.0302302	-0.218022
AC093726.1	0.657588	2.32567	3.63597	0.000476242	0.0303937	-0.22392
NCKAP1L	0.719078	3.06797	3.6334	0.000480365	0.0306215	-0.231661
CTXN1	-1.22173	3.48171	-3.63094	0.000484336	0.0307776	-0.239052
KCNH3	-0.830688	1.8044	-3.63057	0.000484928	0.0307776	-0.240147
KAZALD1	-1.03501	6.0383	-3.6281	0.00048896	0.0309625	-0.247581
ST6GAL1	0.666473	2.94838	3.62788	0.00048932	0.0309625	-0.24824
RPS13P2	-0.773263	4.82632	-3.62291	0.000497523	0.0313683	-0.263164
GUCY1B1	0.821876	4.505	3.62082	0.000501002	0.031501	-0.269418
PMEPA1	0.865714	6.37154	3.6197	0.000502881	0.0315303	-0.272777
SH2D3C	0.601503	3.72205	3.61498	0.000510873	0.0318319	-0.286927
LKAAEAR1	-0.727738	1.59109	-3.6123	0.000515446	0.0319013	-0.294923
PPFIA4	-0.736685	1.82112	-3.61197	0.000516018	0.0319013	-0.295918
TRIM22	0.89624	3.65134	3.61183	0.000516266	0.0319013	-0.29635
RPS15AP1	-0.763204	4.24746	-3.61096	0.000517758	0.0319013	-0.298939
BASP1	1.17065	7.67107	3.60994	0.000519527	0.0319648	-0.301999
CYSLTR1	0.708665	1.95566	3.6094	0.000520463	0.0319648	-0.303615
LACC1	0.595369	2.34828	3.60895	0.000521251	0.0319739	-0.304971
ACTA2	1.26615	6.34705	3.60649	0.000525537	0.0321459	-0.312318
BAIAP2L1	0.972153	2.42041	3.60601	0.000526381	0.0321459	-0.313757
AC144831.1	0.889436	2.04146	3.60473	0.000528629	0.0322236	-0.317581
P2RX7	0.673942	2.43291	3.60373	0.000530387	0.0322236	-0.32056
SH3RF3	0.684974	3.44098	3.60353	0.000530741	0.0322236	-0.321158
UQCRHL	-0.620933	3.20364	-3.60312	0.000531468	0.0322236	-0.322386
VWF	0.807513	4.27128	3.60273	0.00053216	0.0322236	-0.323554
ANKRD37	-0.633924	3.28044	-3.60264	0.000532318	0.0322236	-0.323819
KIF25	-0.826233	2.24425	-3.60183	0.000533753	0.0322398	-0.326233
RHBDL2	-1.33587	5.30974	-3.59562	0.000544908	0.0327343	-0.344786
RAB7B	0.598475	2.9776	3.59525	0.000545578	0.0327343	-0.345887
GSTP1	-0.600457	8.27016	-3.59471	0.000546555	0.0327343	-0.347492
GLT8D2	0.898328	5.0431	3.59418	0.000547517	0.0327343	-0.349069
CD24	-1.49446	6.44785	-3.59352	0.000548719	0.0327343	-0.351036
TRIM7	-0.672266	1.34622	-3.59186	0.00055176	0.0328606	-0.355992
RNASE2	0.813485	1.45056	3.59122	0.000552923	0.0328944	-0.357881
CCL2	1.1418	3.77562	3.58997	0.000555229	0.0329961	-0.361613
UBE2E2	0.631663	4.01782	3.58658	0.000561525	0.0332806	-0.371725
AC024293.1	-0.694191	6.67873	-3.58642	0.000561823	0.0332806	-0.372199
TPD52	-1.06174	3.04905	-3.58496	0.000564537	0.0333699	-0.376521
S100A16	0.98991	6.09866	3.58374	0.000566837	0.0334691	-0.380166
RPL9P21	-0.72595	1.80058	-3.58278	0.000568638	0.0334691	-0.383011
HAVCR2	0.734433	3.71595	3.5765	0.000580617	0.0340292	-0.401699
FOLR2	1.0508	5.57634	3.57539	0.000582746	0.0341178	-0.40498
AC009997.1	-0.655997	1.6414	-3.57393	0.000585581	0.0341819	-0.40933
PODXL	0.667405	4.57068	3.57381	0.000585815	0.0341819	-0.409688
FBLN5	1.06106	4.12502	3.57281	0.000587758	0.0342135	-0.412655
COL16A1	1.09582	6.91923	3.5723	0.000588753	0.0342135	-0.414171
AC064799.1	-0.740535	3.834	-3.56999	0.000593266	0.0344057	-0.421016
RPL7P15	-0.619552	1.62277	-3.56773	0.000597725	0.0345917	-0.427726
HIST3H2A	-1.34072	3.58101	-3.56512	0.000602904	0.0348185	-0.435458
HEPH	1.10382	2.16495	3.55942	0.000614376	0.035343	-0.452346
NFATC2	0.679491	2.54961	3.55937	0.000614493	0.035343	-0.452516
FOLR1	-1.32021	3.90146	-3.55924	0.000614747	0.035343	-0.452887
FOXA2	-0.802949	0.725367	-3.55903	0.000615184	0.035343	-0.453524
RPL7AP6	-0.739182	5.35262	-3.55744	0.00061842	0.0354552	-0.458224
AC090114.1	-0.699979	3.25839	-3.55651	0.000620323	0.0355275	-0.460976
NIPA1	-0.616846	2.50151	-3.55458	0.00062429	0.0356807	-0.466687
ARHGAP24	0.606095	3.02239	3.55403	0.000625427	0.0357088	-0.468317
CD3E	0.870415	1.58249	3.5533	0.000626935	0.0357579	-0.470475
ADGRF5	0.76986	3.99404	3.55002	0.000633761	0.0359761	-0.480175
ANO5	-1.52967	4.58973	-3.54989	0.000634015	0.0359761	-0.480534
TMEM38A	-0.796396	2.27324	-3.54897	0.000635946	0.0360226	-0.483258
MMP20	-0.897301	0.967945	-3.54866	0.000636612	0.0360226	-0.484195
AC034236.1	-0.767839	5.34518	-3.54772	0.000638587	0.0360226	-0.486969
AL122020.1	-0.793182	4.06014	-3.54702	0.000640048	0.0360226	-0.489017
PARP10	0.699643	4.75457	3.54656	0.000641026	0.0360409	-0.490384
DPY19L2P1	-0.810701	2.04089	-3.5455	0.000643269	0.0360936	-0.493512
ERAP2	1.26837	3.68134	3.54292	0.000648772	0.0363655	-0.501141
BANK1	0.657098	1.46543	3.54238	0.000649919	0.0363929	-0.502723
RPL24P8	-0.699028	4.10952	-3.53995	0.000655141	0.0366361	-0.509889
ITGA11	1.13831	4.61108	3.53927	0.000656611	0.0366361	-0.511895
EEF1B2P2	-0.59847	1.64026	-3.53709	0.000661334	0.0367343	-0.518313
CTSH	0.853074	5.59707	3.53512	0.000665635	0.0368621	-0.524118
MEF2C-AS1	-0.589633	1.66162	-3.53242	0.000671577	0.0371167	-0.532075
MYO16	-0.728786	0.72508	-3.5314	0.000673846	0.0371776	-0.535094
AL589843.1	-0.76854	3.80956	-3.52646	0.000684872	0.0374534	-0.549623
HRCT1	0.7857	2.21446	3.52643	0.000684936	0.0374534	-0.549706
CAPG	0.825783	6.7115	3.52635	0.000685123	0.0374534	-0.54995
MFAP4	2.2244	3.60624	3.5246	0.000689074	0.0375197	-0.555097
RPS3	-0.59084	10.0711	-3.52404	0.000690349	0.0375197	-0.556752
GALNT15	0.840528	1.32657	3.52302	0.000692662	0.0375197	-0.559745
CTSO	0.646662	4.63916	3.52277	0.000693224	0.0375197	-0.560472
TGFBR3L	-1.01282	1.78307	-3.52265	0.000693491	0.0375197	-0.560816
FBN1	0.993179	5.45858	3.51969	0.000700261	0.0377949	-0.56951
ANTXR1	0.686394	6.88048	3.5184	0.000703244	0.0378819	-0.573314
PTCH2	-0.677773	2.00148	-3.5161	0.000708561	0.0380594	-0.580054
RPL37AP1	-0.869896	4.86467	-3.51604	0.000708701	0.0380594	-0.580232
PHOSPHO1	-1.67455	6.5005	-3.5152	0.000710671	0.0380594	-0.582715
AC106820.1	-0.594144	2.52565	-3.51479	0.000711625	0.0380737	-0.583916
SOD3	1.21129	5.10479	3.51364	0.000714304	0.0381447	-0.587278
PROSER2	-0.776298	2.81835	-3.51363	0.000714332	0.0381447	-0.587313
B4GALT1	0.613397	6.43392	3.51006	0.000722739	0.0383622	-0.597782
PANX3	-2.03584	6.4078	-3.50906	0.000725096	0.0383622	-0.600694
ARSE	0.965405	2.96231	3.50867	0.000726042	0.0383622	-0.60186
LGALS3	0.587289	7.11126	3.5076	0.000728589	0.0384601	-0.604994
AP001324.1	-0.81714	6.38477	-3.50406	0.000737077	0.03876	-0.615355
AC000089.1	-0.619016	2.51966	-3.50168	0.000742834	0.0389627	-0.622314
CNTN1	1.12221	2.09438	3.50159	0.000743046	0.0389627	-0.62257
WDR54	-0.651206	4.03497	-3.49893	0.000749554	0.0392667	-0.630369
AC092017.2	-0.701763	2.21732	-3.49764	0.000752717	0.0393888	-0.634135
CELF2	0.74466	2.2763	3.4974	0.00075331	0.0393888	-0.634839
TTYH3	0.713464	6.57573	3.49444	0.000760624	0.0395534	-0.64348
SYNPO	0.730704	4.55762	3.49439	0.000760753	0.0395534	-0.643632
SALL1	-0.928946	2.30999	-3.49388	0.000762031	0.0395826	-0.645133
GLMP	0.604149	6.14342	3.49146	0.00076806	0.0398583	-0.652179
ITGB5	0.712334	7.2435	3.49037	0.00077081	0.0399635	-0.655376
AC007318.1	-0.589322	3.74756	-3.4873	0.000778574	0.040166	-0.664336
GIMAP7	0.780108	3.25077	3.48653	0.000780541	0.0401666	-0.666592
ENPEP	0.796567	3.01954	3.47899	0.000799954	0.0407859	-0.688553
ABI3BP	0.886843	2.46258	3.47495	0.000810538	0.0411162	-0.700301
PRR36	-0.858503	1.95015	-3.47437	0.000812085	0.0411387	-0.702005
AC139085.1	-0.699743	2.18326	-3.47339	0.000814673	0.041232	-0.704848
PDP1	0.587753	3.93946	3.4719	0.000818636	0.0413947	-0.709185
ARHGAP9	0.679947	2.89391	3.47113	0.000820697	0.0414609	-0.711432
NHP2P1	-0.630033	2.5825	-3.46834	0.000828159	0.0417997	-0.71952
SYNC	0.698394	1.62145	3.46791	0.000829317	0.04182	-0.720768
IGLC2	1.60943	2.41802	3.46604	0.000834395	0.0420377	-0.726223
AC044787.1	-0.66198	3.01668	-3.4652	0.000836658	0.0420666	-0.728642
IGHV4-39	1.197	1.44861	3.46414	0.000839562	0.0420666	-0.731738
GALNT14	-1.34298	4.54025	-3.46379	0.000840518	0.0420666	-0.732755
ECSCR	0.687736	2.71314	3.46331	0.000841819	0.0420666	-0.734137
PROK2	-0.789628	1.1758	-3.45771	0.000857267	0.0426842	-0.750381
SSPN	0.91712	4.64695	3.45637	0.000861008	0.0427799	-0.754271
AC023043.4	0.596601	2.0045	3.45619	0.000861512	0.0427799	-0.754793
RPS3AP49	-0.665294	2.03719	-3.45559	0.000863187	0.0428021	-0.756528
NUDT14	-0.751788	5.17819	-3.45507	0.000864631	0.0428194	-0.758021
RPL7AP66	-0.679024	3.07716	-3.45223	0.000872642	0.0431774	-0.766258
MMP2	0.842467	8.94388	3.45155	0.000874571	0.0432342	-0.76823
TES	0.844623	4.1878	3.45082	0.000876645	0.0432979	-0.770345
GBP2	0.838115	4.3276	3.44719	0.000887011	0.0437413	-0.780843
PLEKHS1	0.60919	0.899592	3.44677	0.000888234	0.0437531	-0.782074
NDUFB9P2	-0.630527	1.72019	-3.44174	0.000902805	0.0441951	-0.796602
PNMA6A	-0.705364	1.32519	-3.43234	0.000930657	0.0452778	-0.823725
RPL22P2	-0.748031	3.15008	-3.43109	0.000934429	0.0453416	-0.827335
CNKSR2	-0.8584	1.47523	-3.42622	0.000949245	0.0457392	-0.841373
IGHG2	1.42514	1.91056	3.42592	0.000950164	0.0457436	-0.842236
BX679664.1	-0.632667	2.33881	-3.42337	0.000958002	0.0459998	-0.849567
SEMA3A	0.885366	3.35972	3.42087	0.000965767	0.0461331	-0.85677
CYTOR	0.703434	5.40817	3.41689	0.000978211	0.0465094	-0.868192
GADD45A	0.789243	5.14508	3.41618	0.000980446	0.0465094	-0.870228
AGTR1	1.01691	2.19352	3.41594	0.000981218	0.0465094	-0.870931
RPL13AP25	-0.804972	4.87878	-3.41157	0.000995135	0.047048	-0.883493
GAS1	1.10579	5.07157	3.40806	0.00100643	0.0475006	-0.893557
AOAH	0.848498	2.69263	3.40694	0.00101005	0.0476308	-0.896759
TM4SF18	0.60331	3.13564	3.40653	0.00101138	0.0476532	-0.897938
C1QTNF7	0.975445	1.40086	3.40303	0.00102284	0.0481517	-0.907979
AC105399.1	-0.590031	1.75674	-3.40098	0.00102957	0.0483452	-0.91383
PLK2	0.672384	5.29509	3.4006	0.00103083	0.0483634	-0.914923
AF001548.2	0.613193	2.45049	3.39814	0.001039	0.048525	-0.921961
AC009093.2	0.615508	1.38468	3.39798	0.00103954	0.048525	-0.922426
ARHGAP28	0.91112	3.67945	3.39633	0.00104506	0.0486998	-0.927145
HOMER2	-0.976403	3.76599	-3.39607	0.00104593	0.0486998	-0.927889
HCST	0.880976	3.07751	3.3955	0.00104784	0.0487476	-0.929513
RPL34P18	-0.804708	3.77825	-3.39421	0.00105221	0.0489095	-0.933219
GPR161	0.627515	3.10679	3.39261	0.0010576	0.0489955	-0.937779
RPL5P1	-0.633158	3.33776	-3.38939	0.00106858	0.0493883	-0.946979
TYROBP	0.954345	7.98217	3.38866	0.0010711	0.0494289	-0.949082
ZFP36L1	0.637944	8.09224	3.38825	0.0010725	0.0494289	-0.950245
COCH	-1.41573	2.25525	-3.38804	0.00107322	0.0494289	-0.950844
PCDHB7	0.818023	2.12185	3.38771	0.00107436	0.0494402	-0.95179
PTGFR	1.23541	3.46589	3.38666	0.00107796	0.0495235	-0.954774
CYP7B1	0.894356	2.22373	3.38626	0.00107937	0.0495295	-0.955934
SBK1	-0.942226	1.73568	-3.38387	0.00108763	0.0496845	-0.962734
RPS24P8	-0.8196	3.95394	-3.38217	0.00109357	0.0497655	-0.967584
